# Supplementary material for: Defining the Akt1 interactome and its role in regulating the cell cycle
Source: Sci Rep. 2018 Jan 22;8:1303. doi: 10.1038/s41598-018-19689-0 (PMC5778034; doi:10.1038/s41598-018-19689-0)
Supplement: Supplementary file 2 — Dataset 1 [file 41598_2018_19689_MOESM2_ESM.xlsx]

## Sheet: Sheet1
			Replicate 1										Replicate 2										Replicate 3
			Trypsin Digestion					LysC Digestion					Trypsin Digestion					LysC Digestion					Trypsin Digestion					LysC Digestion
Uniprot ID	Gene Id	Protein Name	Unused	Total	% Cov	Peptides(95%)-1st tryp	Identi	Unused	Total	% Cov	Peptides(95%)-1st lys	Identi	Unused	Total	% Cov	Peptides(95%)-2nd tryp	Identi	Unused	Total	% Cov	Peptides(95%)-2nd lys	Identi	Unused	Total	% Cov	Peptides(95%)-3rd tryp	Identi	Unused	Total	% Cov	Peptides(95%)-3rd lys
O43719	HTATSF1	HIV Tat-specific factor 1 OS=Homo sapiens GN=HTATSF1 PE=1 SV=1	4.02	4.02	28.5	3	Y	4.37	4.37	17.5	2	Y											2	2	6.2	1	Y
O75531	BANF1	Barrier-to-autointegration factor OS=Homo sapiens GN=BANF1 PE=1 SV=1						2	2	29.2	1	Y	2.24	2.24	33.7	1	Y	2	2	33.7	1	Y
O75937	DNAJC8	DnaJ homolog subfamily C member 8 OS=Homo sapiens GN=DNAJC8 PE=1 SV=2	3.34	3.34	23.7	2	Y	3.06	3.06	29.6	2	Y											7.06	7.06	21	3	Y	5.1	5.1	24.1	3	Y
P04264	KRT1	Keratin, type II cytoskeletal 1 OS=Homo sapiens GN=KRT1 PE=1 SV=6	4	4	15.4	2	Y	2.09	2.09	7.6	2	Y	44.92	44.92	49.7	29	Y	35	35	47.5	28	Y	21.04	21.04	18.6	11	Y	18.23	18.23	20.5	10	Y
P06733	ENO1	Alpha-enolase OS=Homo sapiens GN=ENO1 PE=1 SV=2	1.25	1.25	9	1	Y	1.15	1.15	10.4	1	Y	3.89	3.89	16.6	2	Y	1.24	1.24	12.4	2	Y
P07355	ANXA2	Annexin A2 OS=Homo sapiens GN=ANXA2 PE=1 SV=2	6.12	6.12	23.9	3	Y	4.09	4.09	22.7	2	Y											12.89	12.89	25.4	6	Y
P07477	PRSS1	Trypsin-1 OS=Homo sapiens GN=PRSS1 PE=1 SV=1											1.49	1.49	10.5	2	Y	1.89	1.89	7.3	2	Y	2.39	2.39	15.4	3	Y	2.42	2.42	12.2	2	Y
P08107	HSPA1A	Heat shock 70 kDa protein 1A/1B OS=Homo sapiens GN=HSPA1A PE=1 SV=5											9.54	9.54	16.1	5	Y	3.92	3.92	16.9	5	Y	54.77	54.77	54.5	32	Y	47.49	47.49	52.7	31	Y
P09429	HMGB1	High mobility group protein B1 OS=Homo sapiens GN=HMGB1 PE=1 SV=3											10.15	10.15	38.6	6	Y	11.96	11.96	42.3	7	Y	2.74	2.74	8.8	2	Y	2.06	2.06	8.8	2	Y
P09661	SNRPA1	U2 small nuclear ribonucleoprotein A' OS=Homo sapiens GN=SNRPA1 PE=1 SV=2	12.01	12.01	37.3	6	Y	10.51	10.51	37.3	6	Y											16.2	16.2	42	7	Y	11.96	11.96	40	7	Y
P09874	PARP1	Poly [ADP-ribose] polymerase 1 OS=Homo sapiens GN=PARP1 PE=1 SV=4											30.22	30.22	30.7	16	Y	30.23	30.23	31	17	Y	2	2	8.1	1	Y
P10412	HIST1H1E	Histone H1.4 OS=Homo sapiens GN=HIST1H1E PE=1 SV=2	2.37	2.37	54.3	1	Y	2.32	2.32	58.5	1	Y	5.64	5.64	26	3	Y	4.26	4.26	25.1	3	Y
P10599	TXN	Thioredoxin OS=Homo sapiens GN=TXN PE=1 SV=3	1.61	1.61	29.5	1	Y	2.06	2.06	29.5	1	Y	1.35	1.35	12.4	1	Y	1.74	1.74	12.4	1	Y	4.03	4.03	40	2	Y	4.03	4.03	48.6	2	Y
P11021	HSPA5	78 kDa glucose-regulated protein OS=Homo sapiens GN=HSPA5 PE=1 SV=2											1.39	1.39	4.3	1	Y						1.68	6.03	7	5	Y
P11142	HSPA8	Heat shock cognate 71 kDa protein OS=Homo sapiens GN=HSPA8 PE=1 SV=1	3.58	3.58	32	2	Y	3.57	3.57	37.2	3	Y	1.14	2.97	11.5	2	Y						15.98	29.02	33.3	17	Y	12.97	25.3	32.2	16	Y
P13645	KRT10	Keratin, type I cytoskeletal 10 OS=Homo sapiens GN=KRT10 PE=1 SV=6						2	2	5.8	1	Y	45.48	45.48	57.5	30	Y	25.23	25.23	57.5	20	Y	16.5	16.5	15.6	8	Y	11.9	11.9	17.1	9	Y
P23193	TCEA1	Transcription elongation factor A protein 1 OS=Homo sapiens GN=TCEA1 PE=1 SV=2	7.41	7.41	39.9	5	Y	6.16	6.16	28.9	4	Y											6.65	6.65	37.2	4	Y	5.26	5.26	23.9	3	Y
P23246	SFPQ	Splicing factor, proline- and glutamine-rich OS=Homo sapiens GN=SFPQ PE=1 SV=2	2.02	2.02	20.1	2	Y						3.01	3.52	9.8	2	Y	2.23	2.23	7.6	2	Y	2.03	4.05	7.8	2	Y
P23284	PPIB	Peptidyl-prolyl cis-trans isomerase B OS=Homo sapiens GN=PPIB PE=1 SV=2	5.54	5.54	18.5	4	Y	5.32	5.32	18.5	4	Y											12.72	12.72	44.9	6	Y	9.56	9.56	44	7	Y
P23528	CFL1	Cofilin-1 OS=Homo sapiens GN=CFL1 PE=1 SV=3	3.03	3.03	35.5	2	Y						1.27	1.27	23.5	1	Y	1.68	1.68	34.9	1	Y
P27695	APEX1	DNA-(apurinic or apyrimidinic site) lyase OS=Homo sapiens GN=APEX1 PE=1 SV=2	2	2	10.1	1	Y	2	2	7.5	1	Y											4.01	4.01	17.3	2	Y
P27816	MAP4	Microtubule-associated protein 4 OS=Homo sapiens GN=MAP4 PE=1 SV=3	13.61	13.61	25.2	6	Y	12.79	12.79	31.7	6	Y											11.46	11.46	10.9	6	Y	10.4	10.4	13.3	5	Y
P30533	LRPAP1	Alpha-2-macroglobulin receptor-associated protein OS=Homo sapiens GN=LRPAP1 PE=1 SV=1	5.33	5.33	33.6	3	Y	2.79	2.79	22.4	3	Y											5.51	5.51	14.3	2	Y	3.33	3.33	10.1	2	Y
P35527	KRT9	Keratin, type I cytoskeletal 9 OS=Homo sapiens GN=KRT9 PE=1 SV=3	2.11	2.11	17.7	1	Y	3.7	3.7	8	2	Y	32.39	33.98	42.4	18	Y	20.74	21.33	42.1	16	Y	4.71	7.57	15.4	4	Y
P35908	KRT2	Keratin, type II cytoskeletal 2 epidermal OS=Homo sapiens GN=KRT2 PE=1 SV=2	4	4	24.1	2	Y	4	4	21.4	2	Y	21.94	28.47	37.3	15	Y	7.67	14.39	36.9	14	Y	7.13	11.19	9.1	6	Y	6.17	10.18	12.5	6	Y
P39748	FEN1	Flap endonuclease 1 OS=Homo sapiens GN=FEN1 PE=1 SV=1	2.8	2.8	10.5	1	Y	2.01	2.01	14.2	1	Y											6.36	6.36	14	4	Y	2.5	2.5	12.1	4	Y
P53999	SUB1	Activated RNA polymerase II transcriptional coactivator p15 OS=Homo sapiens GN=SUB1 PE=1 SV=3	0.92	0.93	66.1	1	Y						11.87	11.87	48	9	Y	9.79	9.79	48	9	Y
P55145	MANF	Mesencephalic astrocyte-derived neurotrophic factor OS=Homo sapiens GN=MANF PE=1 SV=3	8.12	8.12	19.2	5	Y	7.24	7.24	19.2	5	Y											6.71	6.71	36.3	3	Y	5.13	5.13	37.4	3	Y
P61978	HNRNPK	Heterogeneous nuclear ribonucleoprotein K OS=Homo sapiens GN=HNRNPK PE=1 SV=1	5.03	5.03	18.8	3	Y	1.8	1.8	16.9	2	Y											15.31	15.31	25.9	7	Y	6.05	6.05	24	5	Y
P62316	SNRPD2	Small nuclear ribonucleoprotein Sm D2 OS=Homo sapiens GN=SNRPD2 PE=1 SV=1	2.2	2.2	24.6	2	Y																13.95	13.95	68.6	11	Y	11.7	11.7	68.6	12	Y
P62826	RAN	GTP-binding nuclear protein Ran OS=Homo sapiens GN=RAN PE=1 SV=3	2.61	2.61	14.8	3	Y	2.13	2.13	14.8	2	Y											0.77	0.77	5.1	1	Y	1.17	1.17	5.1	1	Y
P62987	UBA52	Ubiquitin-60S ribosomal protein L40 OS=Homo sapiens GN=UBA52 PE=1 SV=2											2.58	2.58	35.2	1	Y	2.85	2.85	24.2	2	Y	5.39	5.39	36.7	3	Y	3.25	3.25	28.9	3	Y
P63241	EIF5A	Eukaryotic translation initiation factor 5A-1 OS=Homo sapiens GN=EIF5A PE=1 SV=2	10	10	46.1	7	Y	10	10	46.1	7	Y											6	6	15.6	3	Y	6	6	20.1	3	Y
P63261	ACTG1	Actin, cytoplasmic 2 OS=Homo sapiens GN=ACTG1 PE=1 SV=1	2	6	21.6	3	Y	2	6.04	18.7	3	Y	15.88	15.88	38.7	9	Y	12.38	12.38	38.1	8	Y	5.05	5.06	11.2	2	Y	2.08	2.08	11.2	2	Y
P81605	DCD	Dermcidin OS=Homo sapiens GN=DCD PE=1 SV=2	3.28	3.28	26.4	2	Y	2.16	2.16	26.4	2	Y	2	2	10	1	Y	2	2	10	1	Y	2	2	10	1	Y	2	2	10	1	Y
Q00688	FKBP3	Peptidyl-prolyl cis-trans isomerase FKBP3 OS=Homo sapiens GN=FKBP3 PE=1 SV=1	3.25	3.25	40.2	2	Y	3.33	3.33	44.6	2	Y											2.73	2.73	8.5	2	Y
Q12874	SF3A3	Splicing factor 3A subunit 3 OS=Homo sapiens GN=SF3A3 PE=1 SV=1	5.17	5.17	8.4	3	Y	2.21	2.21	13.2	3	Y											34.19	34.19	41.3	18	Y	22.04	22.04	34.7	17	Y
Q13435	SF3B2	Splicing factor 3B subunit 2 OS=Homo sapiens GN=SF3B2 PE=1 SV=2	6.61	6.61	20.3	3	Y	4.13	4.13	16.8	3	Y											27.18	27.18	27.4	13	Y	19.75	19.75	26.3	13	Y
Q14103	HNRNPD	Heterogeneous nuclear ribonucleoprotein D0 OS=Homo sapiens GN=HNRNPD PE=1 SV=1	2	2	7.6	1	Y	2	2	3.9	1	Y											4.19	4.19	9.9	2	Y	3.17	3.17	8.2	2	Y
Q15233	NONO	Non-POU domain-containing octamer-binding protein OS=Homo sapiens GN=NONO PE=1 SV=4											5.96	5.96	21.7	3	Y						15.2	15.2	31.6	7	Y	11.45	11.45	20	6	Y
Q15393	SF3B3	Splicing factor 3B subunit 3 OS=Homo sapiens GN=SF3B3 PE=1 SV=4	2	2	8.4	1	Y	2	2	6.2	1	Y											14.7	14.7	12.7	7	Y
Q15427	SF3B4	Splicing factor 3B subunit 4 OS=Homo sapiens GN=SF3B4 PE=1 SV=1	4	4	7.8	2	Y																4.11	4.11	12.3	2	Y	2.61	2.61	15.6	3	Y
Q15459	SF3A1	Splicing factor 3A subunit 1 OS=Homo sapiens GN=SF3A1 PE=1 SV=1	10.94	10.94	26.6	6	Y	8.3	8.3	18.4	5	Y											51.16	51.16	47.8	25	Y	43.87	43.87	46.4	27	Y
Q15637	SF1	Splicing factor 1 OS=Homo sapiens GN=SF1 PE=1 SV=4						6.22	6.22	7	4	Y											18.57	18.57	25.2	9	Y	2	15.1	23.9	10	Y
Q15691	MAPRE1	Microtubule-associated protein RP/EB family member 1 OS=Homo sapiens GN=MAPRE1 PE=1 SV=3	3.65	3.65	8.6	3	Y	3.28	3.28	8.6	2	Y											17.63	17.63	45.9	10	Y	13.74	13.74	45.5	10	Y
Q15785	TOMM34	Mitochondrial import receptor subunit TOM34 OS=Homo sapiens GN=TOMM34 PE=1 SV=2	3.9	3.9	24.3	2	Y	4.22	4.22	20.7	2	Y											3.39	3.39	8.7	2	Y
Q5VTE0	EEF1A1P5	Putative elongation factor 1-alpha-like 3 OS=Homo sapiens GN=EEF1A1P5 PE=5 SV=1											2.2	2.2	15.2	1	Y						17.83	17.83	33.3	11	Y	12.64	12.64	29.7	10	Y
Q7Z739	YTHDF3	YTH domain-containing family protein 3 OS=Homo sapiens GN=YTHDF3 PE=1 SV=1	6.89	6.89	8.4	3	Y	6	6	16.6	3	Y											2	2.36	2.9	1	Y	2	2	2.9	1	Y
Q8WWM7	ATXN2L	Ataxin-2-like protein OS=Homo sapiens GN=ATXN2L PE=1 SV=2	1.14	1.14	7.3	1	Y																10.77	10.77	7.3	6	Y	5.82	5.82	7.3	6	Y
Q8WXX5	DNAJC9	DnaJ homolog subfamily C member 9 OS=Homo sapiens GN=DNAJC9 PE=1 SV=1	2.57	2.57	16.2	2	Y	2.74	2.74	11.2	1	Y	1.7	1.7	10.8	1	Y	2	2	14.6	1	Y
Q92945	KHSRP	Far upstream element-binding protein 2 OS=Homo sapiens GN=KHSRP PE=1 SV=4	11.54	11.54	17.2	6	Y	8.18	8.18	20.4	5	Y											2	2	2.5	1	Y
Q96PK6	RBM14	RNA-binding protein 14 OS=Homo sapiens GN=RBM14 PE=1 SV=2	4.06	4.06	13.9	2	Y																2	2	2.7	1	Y
Q9BQE3	TUBA1C	Tubulin alpha-1C chain OS=Homo sapiens GN=TUBA1C PE=1 SV=1											7.32	7.32	19.2	3	Y						2	2	4	1	Y	2	2	2.2	1	Y
Q9BWJ5	SF3B5	Splicing factor 3B subunit 5 OS=Homo sapiens GN=SF3B5 PE=1 SV=1	2.44	2.44	24.4	1	Y	2.01	2.01	24.4	1	Y											4.27	4.27	41.9	2	Y	4	4	41.9	3	Y
Q9H444	CHMP4B	Charged multivesicular body protein 4b OS=Homo sapiens GN=CHMP4B PE=1 SV=1	2.51	2.51	15.6	1	Y	0.62	0.62	13	1	Y	1.57	1.57	12.1	1	Y
Q9H910	HN1L	Hematological and neurological expressed 1-like protein OS=Homo sapiens GN=HN1L PE=1 SV=1	10.08	10.08	70	5	Y																6.02	6.02	35.3	3	Y
Q9UII2	ATPIF1	ATPase inhibitor, mitochondrial OS=Homo sapiens GN=ATPIF1 PE=1 SV=1	4.26	4.26	42.5	2	Y																3.52	3.52	24.5	3	Y
Q9UQ80	PA2G4	Proliferation-associated protein 2G4 OS=Homo sapiens GN=PA2G4 PE=1 SV=3	2	2	30.2	1	Y	2	2	27.2	1	Y											5.06	5.06	16.2	3	Y	3.89	3.89	17.8	3	Y
Q9Y5A9	YTHDF2	YTH domain-containing family protein 2 OS=Homo sapiens GN=YTHDF2 PE=1 SV=2	4	4.82	22.5	2	Y	4.01	4.01	11.1	2	Y											4.44	4.44	5.7	2	Y	4	4	5.7	2	Y
