# Supplementary material for: Defining the Akt1 interactome and its role in regulating the cell cycle
Source: Sci Rep. 2018 Jan 22;8:1303. doi: 10.1038/s41598-018-19689-0 (PMC5778034; doi:10.1038/s41598-018-19689-0)
Supplement: Supplementary file 3 — Dataset 2 [file 41598_2018_19689_MOESM3_ESM.xlsx]

## Sheet: Sheet1
Uniprot ID	Gene ID	Protein Name
O43719	HTATSF1	HIV Tat-specific factor 1
O75531	BANF1	Barrier-to-autointegration factor
O75937	DNAJC8	DnaJ homolog subfamily C member 8
P08107	HSPA1A	Heat shock 70 kDa protein 1A/1B
P09429	HMGB1	High mobility group protein B1
P09661	SNRPA1	U2 small nuclear ribonucleoprotein A'
P09874	PARP1	Poly [ADP-ribose] polymerase 1
P11021	HSPA5	78 kDa glucose-regulated protein
P23193	TCEA1	Transcription elongation factor A protein 1
P23528	CFL1	Cofilin-1
P27695	APEX1	DNA-(apurinic or apyrimidinic site) lyase
P27816	MAP4	Microtubule-associated protein 4
P39748	FEN1	Flap endonuclease 1
P55145	MANF	Mesencephalic astrocyte-derived neurotrophic factor
P61978	HNRNPK	Heterogeneous nuclear ribonucleoprotein K
P62316	SNRPD2	Small nuclear ribonucleoprotein Sm D2
P62987	UBA52	Ubiquitin-60S ribosomal protein L40
P63241	EIF5A	Eukaryotic translation initiation factor 5A-1
Q00688	FKBP3	Peptidyl-prolyl cis-trans isomerase FKBP3
Q12874	SF3A3	Splicing factor 3A subunit 3
Q13435	SF3B2	Splicing factor 3B subunit 2
Q14103	HNRNPD	Heterogeneous nuclear ribonucleoprotein D0
Q15233	NONO	Non-POU domain-containing octamer-binding protein
Q15393	SF3B3	Splicing factor 3B subunit 3
Q15427	SF3B4	Splicing factor 3B subunit 4
Q15459	SF3A1	Splicing factor 3A subunit 1
Q15691	MAPRE1	Microtubule-associated protein RP/EB family member 1
Q15785	TOMM34	Mitochondrial import receptor subunit TOM34
Q7Z739	YTHDF3	YTH domain-containing family protein 3
Q9BWJ5	SF3B5	Splicing factor 3B subunit 5
Q9H444	CHMP4B	Charged multivesicular body protein 4b
Q9Y5A9	YTHDF2	YTH domain-containing family protein 2
P04264	KRT1	Keratin, type II cytoskeletal 1
P11142	HSPA8	Heat shock cognate 71 kDa protein
P13645	KRT10	Keratin, type I cytoskeletal 10
P23246	SFPQ	Splicing factor, proline- and glutamine-rich
P35527	KRT9	Keratin, type I cytoskeletal 9
P35908	KRT2	Keratin, type II cytoskeletal 2 epidermal
P63261	ACTG1	Actin, cytoplasmic 2
