# Supplementary material for: Defining the Akt1 interactome and its role in regulating the cell cycle
Source: Sci Rep. 2018 Jan 22;8:1303. doi: 10.1038/s41598-018-19689-0 (PMC5778034; doi:10.1038/s41598-018-19689-0)
Supplement: Supplementary file 4 — Dataset 3 [file 41598_2018_19689_MOESM4_ESM.xlsx]

## Sheet: Sheet1
				K0R0 (Replicate 1)										K0R0 (Replicate 2)										K0R0 (Replicate 3)										K6R6 (Replicate 1)										K6R6 (Replicate 2)
				Trypsin Digestion					LysC Digestion					Trypsin Digestion					LysC Digestion					Trypsin Digestion					LysC Digestion					Trypsin Digestion					LysC Digestion					Trypsin Digestion					LysC Digestion
	Uniprot ID	Gene ID	Protein Name	Unused	Total	% Cov	Peptides(95%)	Identi	Unused	Total	% Cov	Peptides(95%)	Identi	Unused	Total	% Cov	Peptides(95%)	Identi	Unused	Total	% Cov	Peptides(95%)	Identi	Unused	Total	% Cov	Peptides(95%)	Identi	Unused	Total	% Cov	Peptides(95%)	Identi	Unused	Total	% Cov	Peptides(95%)	M/L	Unused	Total	% Cov	Peptides(95%)	M/L	Unused	Total	% Cov	Peptides(95%)	M/L	Unused
1	C9JLW8	FAM195B	Protein FAM195B	4.4	4.4	50.5	2	Y						2.01	2.01	29.9	1	Y						4	4	29.9	2	Y						4.2	4.2	50.5	2	0.6779						2	2	29.9	1	0.7539
2	E9PAV3	NACA	Nascent polypeptide-associated complex subunit alpha, muscle-specific form	6.13	6.13	7.8	6	Y	6.01	6.01	13.2	6	Y	8.34	8.34	7.5	5	Y	8.9	8.9	10.2	5	Y	6.02	6.02	3.9	6	Y	6.01	6.01	15.1	6	Y	6	6	8.2	6	0.9509	6.01	6.01	13.9	6	0.9336	8.23	8.23	10.9	5	0.984	8.96
3	O00571	DDX3X	ATP-dependent RNA helicase DDX3X	10.43	10.62	17.4	9	Y						8	8	21.6	4	Y	6.02	6.02	12.1	4	Y	10	10	11.2	8	Y	6.14	6.14	11.2	6	Y	19.94	19.94	29.2	14	1.5952	14.68	14.68	27	11	1.2346	10	10	23.3	7	1.2642	6.03
4	O14497	ARID1A	AT-rich interactive domain-containing protein 1A	12.05	12.05	9.3	11	Y						6.14	6.14	8.2	6	Y						2	2	1.4	1	Y						22.06	22.06	16.5	19	1.4134						10.49	10.49	11.1	8	1.2085
5	O14641	DVL2	Segment polarity protein dishevelled homolog DVL-2	14	14	26.2	8	Y	4.5	4.5	21.1	8	Y	11.44	11.44	15.8	6	Y	8.46	8.46	17.1	6	Y	7.07	7.07	12.2	5	Y	6.03	6.03	12.2	4	Y	15.39	15.39	30.4	14	1.0105	9.48	9.48	27.7	9	1.0337	11.23	11.23	15.8	7	0.8809	8.76
6	O14654	IRS4	Insulin receptor substrate 4	4.48	4.48	13.1	2	Y						12.06	12.06	17.7	7	Y						12	12	17.3	8	Y						4.25	4.25	12.4	2	0.4451						12.23	12.23	18.9	8	0.8198
7	O14776	TCERG1	Transcription elongation regulator 1	12.01	12.01	13.7	7	Y	5.21	5.21	11.6	7	Y	10.02	10.02	9	6	Y	4.02	4.02	4.6	5	Y	8	8	9.7	4	Y						14.05	14.05	13.5	9	1.0679	6.87	6.87	11.9	9	0.9567	12.02	12.02	13.8	7	1.0218	4.4
8	O14979	HNRNPDL	Heterogeneous nuclear ribonucleoprotein D-like	12.75	12.75	21	6	Y	12.13	12.13	24.1	7	Y	10	10	21	5	Y	8.37	8.37	21	5	Y	10	10	17.9	5	Y	8.49	8.49	15.7	5	Y	16	16	24.1	9	1.9422	14.35	14.35	21.4	9	2.0507	11.97	11.97	25	6	1.4216	10.27
9	O15020	SPTBN2	Spectrin beta chain, non-erythrocytic 2	2	2	5.6	1	Y						14.1	17.02	15.2	12	Y	5.11	8.42	8.5	8	Y	10	12	12.7	6	Y	7.87	9.98	6.7	7	Y	2	2	4.8	1	0.3925						16.08	18.76	15.1	13	1.0007	5.16
10	O15347	HMGB3	High mobility group protein B3	2	2	23	1	Y	2	2	32	1	Y	1.85	2	6.5	1	Y	2	2	6.5	1	Y	2	2	12.5	1	Y	2	2	17	1	Y	2	2	23	1	0.913	2	2	29.5	1	0.9641	2	2	6.5	1	1.0606	1.46
11	O43148	RNMT	mRNA cap guanine-N7 methyltransferase	2	2	9.5	1	Y	2	2	14.1	1	Y	2	2	11.3	1	Y	2	2	5	1	Y	2	2	5	1	Y	2	2	10.1	1	Y	2	2	10.7	1	0.9403	2.01	2.01	13.7	2	0.9928	2	2	5	1	1.0022	2
12	O43175	PHGDH	D-3-phphoglycerate dehydrogenase	1.11	1.11	1.5	1	Y						0.22	0.22	1.5	1	Y						8	8	18.2	4	Y	6.57	6.57	16.5	4	Y	0.71	0.71	1.5	1							2	2	1.5	1	0.9458
13	O43684	BUB3	Mitotic checkpoint protein BUB3	2	2	10.7	2	Y						2	2	11	2	Y						2	2	11	1	Y						2.27	2.27	29	3	1.1937						2	2	10.7	2	1.0053
14	O43707	ACTN4	Alpha-actinin-4	28	28	31.1	18	Y	26.26	26.26	26.9	18	Y	81.26	81.26	57.1	84	Y	65.76	65.76	56.8	66	Y	55.34	55.34	46.2	40	Y	48.81	48.81	44.5	34	Y	27.92	27.92	29.8	18	0.6027	26.32	26.32	28.9	17	0.6216	81.11	81.11	58.2	99	0.8814	71.21
15	O43776	NARS	Asparagine--tRNA ligase, cytoplasmic	5.56	5.56	10.6	3	Y						2	2	10.6	1	Y						6	6	13.9	3	Y						9.66	9.66	12.4	6	1.0259						2	2	6.6	1	0.994
16	O60716	CTNND1	Catenin delta-1	11.82	11.82	21.3	8	Y	6.64	6.64	14.6	7	Y	6	6	9.6	4	Y						10	10	12.5	5	Y						16.6	16.6	25.4	9	1.0088	10.43	10.43	16.3	9	1.0199	8	8	13.6	5	1.0954
17	O60784	TOM1	Target of Myb protein 1											14	14	33.7	9	Y						2.01	2.01	14	2	Y																13.4	14	33.7	10	0.9308
18	O75131	CPNE3	Copine-3	2	2	4.3	1	Y						8	8	18.3	6	Y	6	6	18.3	6	Y	8	8	14.3	6	Y	5.82	5.82	11.4	5	Y	2	2	4.3	3	0.6659	1.57	2	8.4	3	0.7031	8	8	13.8	6	0.9332	6
19	O75369	FLNB	Filamin-B	4	6.01	3.2	3	Y	4.94	4.94	7	4	Y	75.08	79.08	33.3	60	Y						97.54	103.32	42.4	63	Y	89.34	95.23	41.5	58	Y	3.82	6	3.2	3	0.645	3.33	5.06	6.6	3	0.681	78.08	82.16	37	63	0.8932
20	O75533	SF3B1	Splicing factor 3B subunit 1	26.22	26.22	28.2	13	Y	24.98	24.98	20	14	Y	34.77	34.77	25.5	22	Y	32.33	32.33	22.8	20	Y	34	34	28.5	18	Y	33.13	33.13	25	17	Y	34.42	34.42	32	19	1.1678	34.37	34.37	24.8	19	1.2405	42.18	42.18	23.6	27	1.0229	41.41
21	O75643	SNRNP200	U5 small nuclear ribonucleoprotein 200 kDa helicase	2.08	2.08	3	1	Y						2	2	3.4	1	Y						2.01	2.01	1.3	1	Y						7.44	7.44	5.3	4	1.4461						2	2	3.4	1	1.1034
22	O75792	RNASEH2A	Ribonuclease H2 subunit A	3.22	3.22	24.8	2	Y	2.68	2.68	18.1	2	Y	3.6	3.6	10	2	Y	2.02	2.02	12.4	2	Y	2	2	10	1	Y	2	2	5.7	1	Y	2.75	2.75	18.1	2	0.8546	3.34	3.34	18.1	2	1.1124	3.74	3.74	10	2	0.9554	2.02
23	O75822	EIF3J	Eukaryotic translation initiation factor 3 subunit J	7.37	7.37	20.9	4	Y	7.33	7.33	38.8	5	Y	6.2	6.2	43	4	Y	6.08	6.08	38.8	3	Y	7.49	7.49	44.2	4	Y	7.24	7.24	41.9	4	Y	6.77	6.77	20.9	4	0.9644	8	8	29.5	5	0.9509	8.22	8.22	43	4	0.9358	6.16
24	O75940	SMNDC1	Survival of motor neuron-related-splicing factor 30	2	2	14.3	1	Y	2	2	8.8	1	Y	0.98	0.98	8.8	1	Y	2	2	14.3	1	Y	2	2	8.8	1	Y	2	2	18.5	1	Y	2	2	14.3	1	1.3911	2	2	14.3	1	1.4689	0.52	0.52	8.8	1	1.3153	2
25	O94832	MYO1D	Unconventional myin-Id											6.03	6.03	11.3	4	Y	6.02	6.02	8.1	4	Y						2	2	5.2	2	Y											6.02	6.02	10.2	4	1.0911	6.01
26	P05141	SLC25A5	ADP/ATP translocase 2											10	10	33.6	6	Y	3.26	3.26	23.2	4	Y	4	7.17	19.8	5	Y	3.77	3.77	16.1	5	Y											10	10	43	8	1.5076	5.48
27	P05386	RPLP1	60S acidic ribomal protein P1	2	2	14	1	Y	2	2	14	1	Y	6	6.12	80.7	3	Y	6	6.09	80.7	3	Y	6	8	89.5	5	Y	6	8	93.9	5	Y	2	2	14	1	0.7947	2	2	14	1	0.8391	6	6.17	80.7	4	0.8347	6
28	P05387	RPLP2	60S acidic ribomal protein P2	6	6	60	3	Y	6	6	57.4	3	Y	8.14	8.14	81.7	6	Y	7.12	7.12	81.7	6	Y	16	16	87	9	Y	16	16	87	11	Y	6	6	60	3	0.8561	6	6	76.5	3	0.9101	8.19	8.19	81.7	7	0.882	7.13
29	P05787	KRT8	Keratin, type II cytkeletal 8	2	4	12.2	2	Y						6	8	15.7	5	Y						6	8	18	4	Y						1	3.59	12.2	2	0.6111						8	10	19.5	6	1.0528	2.36
30	P06493	CDK1	Cyclin-dependent kinase 1	6	6	19.9	3	Y	5.54	5.54	19.9	3	Y	2	2	5.4	2	Y	2	2	5.4	2	Y	4.66	4.66	16.2	2	Y	4.02	4.02	16.2	2	Y	12	12	32.7	7	1.9785	9.13	9.13	36.7	6	2.0704	2	2	6.7	2	1.72	2
31	P06576	ATP5B	ATP synthase subunit beta, mitochondrial	8	8	22.3	4	Y	6	6	14	3	Y	26.12	26.12	57.8	19	Y	14.62	14.62	33.7	13	Y	28.09	28.09	52.9	18	Y	18.71	18.71	51.8	15	Y	8	8	14.9	4	0.5832	6.02	6.02	17	4	0.6234	26.08	26.08	59.7	22	1.2435	14.53
32	P06748	NPM1	Nucleophmin	4	4	11.9	2	Y						6	6	26.5	5	Y						6	6	20.1	4	Y						4	4	18.4	3	1.9459						6	6	26.5	6	0.9006	0.11
33	P07437	TUBB	Tubulin beta chain											6	23.53	53.2	15	Y	15.76	15.76	50.5	11	Y	30.21	30.21	61.5	20	Y	27.86	27.86	59.2	17	Y											23.25	23.25	53.2	15	0.9202	15.38
34	P07737	PFN1	Profilin-1	2	2	11.4	1	Y	2	2	19.3	1	Y	2	2	11.4	1	Y	2	2	11.4	1	Y	4	4	21.4	2	Y	2.05	2.05	21.4	2	Y	2	2	11.4	1	0.8673	2	2	11.4	1	0.9158	2	2	11.4	1	1.5024	2
35	P07900	HSP90AA1	Heat shock protein HSP 90-alpha	'					8.02	8.02	15.7	8	Y						10.41	10.41	13.3	9	Y						11.59	11.59	15.7	7	Y	16.12	16.12	17.2	9	1.2933	13.33	13.33	18.9	9	1.3573	12.52	12.52	22	11	1.0088	10.63
36	P07900-2	HSP90AA1	Isoform 2 of Heat shock protein HSP 90-alpha	13.82	13.82	13.4	8	Y						12.61	12.61	19.9	10	Y						12	12	11.7	9	Y
37	P08133	ANXA6	Annexin A6	8.82	8.82	22.4	6	Y	6.29	6.29	17.4	4	Y	2	2	13.2	1	Y						2	2	7.3	1	Y						8.5	8.5	19.3	6	0.2466	6.27	6.27	17.5	4	0.2116	2.01	2.01	13.8	1	1.2823
38	P08238	HSP90AB1	Heat shock protein HSP 90-beta	2.02	9.74	14.1	7	Y						0.12	4.52	8.3	2	Y						2.02	11.1	15.3	7	Y	4.03	9.59	13.7	6	Y	4.03	14.11	17.4	8	1.1113	6	11.17	26.4	7	0.9091	2.97	9.31	19.2	5	1.2566	4.01
39	P08579	SNRPB2	U2 small nuclear ribonucleoprotein B''	6	6	24	3	Y						4.84	4.84	16	3	Y						4	4	15.6	2	Y						6	6	30.7	4	1.305						4.85	4.86	20.4	3	0.8365
40	P08670	VIM	Vimentin	21.9	21.9	33.9	13	Y	9.89	9.89	30.5	11	Y	15.76	15.76	24	13	Y	7.22	7.22	20	8	Y	26.44	26.44	39.9	16	Y	17.02	17.02	35.6	11	Y	21.23	21.23	33.9	16	0.1129	12.79	12.79	30.5	11	0.0791	15.42	15.42	25.8	13	0.6729	8.77
41	P09651	HNRNPA1	Heterogeneous nuclear ribonucleoprotein A1	16	16	24.2	9	Y						4.8	4.8	25.3	3	Y						8	8	16.4	4	Y						23.54	23.54	44.9	15	2.3066	19.4	19.4	39	11	15.6867	11.02	11.02	35.8	8	1.9982
42	P10636-8	MAPT	Isoform Tau-F of Microtubule-associated protein tau	2	2	11.6	1	Y						2	2	5.4	1	Y						2	2	17	1	Y						2	2	5.4	1	0.6635						4	4	12.7	2	0.8106
43	P10809	HSPD1	60 kDa heat shock protein, mitochondrial	6	6	12.4	3	Y						6	6	12.4	4	Y						14.53	14.53	26.7	12	Y	13.21	13.21	27.1	10	Y	6	6	12.4	4	0.8546						5.8	5.8	12.4	5	0.9285
44	P11940	PABPC1	Polyadenylate-binding protein 1	4.73	4.73	14	4	Y																4	4	13.8	4	Y	2.12	2.12	10.9	2	Y	9.24	9.24	19.3	9	1.296	7.86	7.86	16.8	8	1.2967	2.63	2.63	12.9	2	0.0133
45	P12956	XRCC6	X-ray repair crs-complementing protein 6	8.86	8.86	10.7	5	Y	6.09	6.09	16.4	4	Y	8.01	8.01	14.5	5	Y	6.77	6.77	14.5	4	Y	12	12	17.2	10	Y	12	12	21.5	9	Y	8.79	8.79	20	5	0.9085	7.23	7.23	22.2	4	0.9829	8.96	8.96	18.6	7	0.8009	6.61
46	P13010	XRCC5	X-ray repair crs-complementing protein 5	2	2	3	1	Y	2	2	9.2	1	Y	2.03	2.03	11.5	2	Y	2.04	2.04	15	2	Y	10.13	10.13	14.6	6	Y	10	10	14.6	6	Y	2	2	3	1	1.09	2	2	9.2	1	1.151	2.25	2.25	11.5	2	0.9795	4.06
47	P13051	UNG	Uracil-DNA glycylase	2	2	9.6	1	Y						2	2	16.9	1	Y						2	2	9.6	1	Y						2	2	9.6	1	0.664						2	2	12.8	1	0.6471
48	P13639	EEF2	Elongation factor 2	6	6	7.3	3	Y	4.09	4.09	6.8	3	Y	4	4	5.5	2	Y	0.12	0.12	1.9	1	Y	12.27	12.27	18.8	6	Y	8.83	8.83	16.9	5	Y	7.82	7.82	15.2	4	0.7563	5.73	5.73	9	4	0.8734	4	4	7.1	2	0.772	2
49	P14635	CCNB1	G2/mitotic-specific cyclin-B1	'					2.03	2.03	17.1	2	Y	2.2	2.2	17.3	4	Y	3.74	3.74	17.3	4	Y	2	2	9.7	1	Y	2	2	11.6	1	Y	2.7	2.7	12.7	3	1.9205	2.91	2.91	15.9	3	2.0279	4.16	4.16	14.3	3	1.3769	4.79
50	P19338	NCL	Nucleolin											2.03	2.03	5.1	1	Y	2.02	2.02	8.7	1	Y	6	6	14.4	3	Y	6	6	26.9	3	Y	2.26	2.26	8.5	1	1.0528	2.1	2.1	17.9	1	1.1117	2.95	2.95	14.1	2	0.889	4
51	P19474	TRIM21	E3 ubiquitin-protein ligase TRIM21	2	2	3.8	1	Y						8.94	8.94	18.1	5	Y	8	8	9.1	4	Y	4	4	9.7	2	Y						4	4	8.6	2	1.2368	3.42	3.42	5.5	2	1.1568	10	10	13.9	6	1.0773	8
52	P20290	BTF3	Transcription factor BTF3	10	10	46.1	8	Y	10	10	60.2	6	Y	4.32	4.32	30.6	2	Y	4.51	4.51	24.8	3	Y	6	6	20.4	5	Y	4	4	19.9	3	Y	10	10	46.1	10	0.896	10	10	53.9	7	0.8988	4.3	4.3	34	2	0.8749	5.69
53	P21333	FLNA	Filamin-A	8	8	5.6	4	Y	3.14	4.3	8.9	4	Y	90.97	90.97	41.9	79	Y	77.25	77.25	38.2	61	Y	136.12	136.12	48.3	96	Y	119.56	119.56	50.8	88	Y	12	12	6.6	7	0.7958	10.12	10.12	8.8	6	0.8303	97.7	97.7	42.4	85	0.9414	86.29
54	P21796	VDAC1	Voltage-dependent anion-selective channel protein 1	0.47	0.47	8.1	1	Y	2	2	6.4	1	Y	10	10	31.8	6	Y	9.64	9.64	27.9	6	Y	10.02	10.02	35.7	5	Y	9.96	10	44.9	7	Y						0.42	0.42	13.8	1	0.5975	10	10	44.2	8	1.5021	9.32
55	P22314	UBA1	Ubiquitin-like modifier-activating enzyme 1	2.24	2.24	3.2	1	Y						2	2	5.1	1	Y						4.19	4.19	10.6	2	Y	4.01	4.01	6.4	2	Y											2	2	10.2	1	0.8898
56	P22626	HNRNPA2B1	Heterogeneous nuclear ribonucleoproteins A2/B1	2.01	2.01	15.9	1	Y						4.32	4.32	19.3	3	Y																7.15	9.51	40.5	5	2.416	5.84	6.89	23.5	5		6	6	22.1	3	1.7027
57	P24534	EEF1B2	Elongation factor 1-beta	2	2	6.7	2	Y	2	2	10.7	2	Y	2	2	8.9	1	Y	2	2	8.9	1	Y	2	2	6.7	2	Y	2	2	12.9	2	Y	2	2	6.7	2	0.7055	2	2	6.7	2	0.7449	2	2	8.9	1	0.8582	2
58	P25685	DNAJB1	DnaJ homolog subfamily B member 1	7.47	7.47	20.9	4	Y	3.52	3.52	17.1	3	Y	4.02	4.02	15	2	Y						4.07	4.07	15	2	Y						8	8	21.5	4	0.7995	4.5	4.5	20.3	4	0.763	3.78	3.78	15	2	0.8794
59	P25705	ATP5A1	ATP synthase subunit alpha, mitochondrial	8.01	8.01	18.8	5	Y	5.56	5.56	20.4	5	Y	12.02	12.02	25.9	8	Y	9.24	9.24	20.6	6	Y	19.42	19.42	43.6	14	Y	18	18	37.4	10	Y	7.89	7.89	21.3	6	0.8016	8	8	18.8	5	0.7058	14.03	14.03	22.8	11	1.2442	10.5
60	P26196	DDX6	Probable ATP-dependent RNA helicase DDX6	5.47	5.47	13	5	Y	6	6	21.1	5	Y	2	2	5.8	2	Y	2	2	5.8	2	Y	4.01	4.01	9.3	2	Y	2.02	2.02	5.8	2	Y	4.97	4.97	13	5	0.9698	6	6	15.1	6	1.024	5.08	5.08	13.5	4	1.2114	6
61	P26599	PTBP1	Polypyrimidine tract-binding protein 1	6	6	26.2	3	Y						2	2	3.8	1	Y						2	2	3.8	1	Y						8.06	8.06	34.3	4	1.2259						4	4	8.1	2	0.9499
62	P27824	CANX	Calnexin	2	2	3.2	1	Y	2	2	6.9	1	Y	4.02	4.02	15.5	2	Y	4.03	4.03	15.5	2	Y	2.04	2.04	7.9	1	Y	2	2.01	9.8	1	Y	2	2	3.2	1	1.0588	2	2	7.8	1	1.118	4.02	4.02	15.5	2	0.8107	2.05
63	P29083	GTF2E1	General transcription factor IIE subunit 1	6	6	14.6	3	Y						6	6	13.9	3	Y						8	8	17.8	5	Y						6	6	14.6	3	0.9705						6	6	13.9	3	0.9301
64	P29084	GTF2E2	Transcription initiation factor IIE subunit beta	6	6	18.6	3	Y	6	6	26.1	3	Y	2	2	6.5	2	Y						5.52	5.52	23	4	Y	5.4	5.4	30.2	4	Y	6.47	6.47	31.3	5	0.9953	6.58	6.58	25.4	3	1.3229	4.03	4.03	18.6	4	0.8801
65	P29401	TKT	Transketolase	2	2	5.6	1	Y	2	2	5.9	1	Y	2	2	5.9	1	Y	2	2	2.7	1	Y	2	2	4.7	1	Y	2	2	7.9	1	Y	2	2	7.7	1	0.7412	2	2	5.9	1	0.7826	2	2	4.2	1	0.9583	2
66	P29966	MARCKS	Myristoylated alanine-rich C-kinase substrate	2	2	12.1	1	Y	2	2	13.6	1	Y	2	2	12.1	4	Y	2	2	9.6	4	Y	2	2	16.3	2	Y	2	2	15.7	2	Y	2	2	12.1	1	0.6488	2	2	19.3	1	0.6851	2	2	17.5	5	0.8357	2
67	P30101	PDIA3	Protein disulfide-isomerase A3	2.04	2.04	9.1	1	Y	2	2	12.1	2	Y	2	2	8.7	1	Y	2	2	8.7	1	Y	4	4	7.1	3	Y	2.68	2.68	8.9	3	Y	2.08	2.08	6.9	2	0.8558	2	2	11.1	2	0.9036	2	2	8.7	1	0.725	2
68	P31749	AKT1	RAC-alpha serine/threonine-protein kinase	63.14	63.14	57.1	61	Y	55.38	55.38	54	59	Y	38.5	38.5	52.7	53	Y	30.78	30.78	47.3	33	Y	37.46	37.46	42.9	43	Y	32.67	32.67	42.9	36	Y	68.94	68.94	58.3	101	1.2586	66.34	66.34	57.1	91	1.291	40.49	40.49	52.1	74	0.9513	33.86
69	P31942	HNRNPH3	Heterogeneous nuclear ribonucleoprotein H3	6	6	24.3	4	Y						4.54	4.54	23.1	4	Y						2	2	10.7	1	Y						14	14	46	10	2.9131						8	8	36.1	5	1.737
70	P31943	HNRNPH1	Heterogeneous nuclear ribonucleoprotein H	12	12	32.7	8	Y	8.3	8.31	26.1	7	Y	6	6	19.4	4	Y						4	4	7.6	2	Y						15.59	15.59	33.4	13	1.5979	10.23	10.23	29.4	10	1.5461	8	8	27.8	7	1.273	4.15
71	P35221	CTNNA1	Catenin alpha-1	14	14	17.1	8	Y	12.82	12.82	19.2	8	Y	6.08	6.08	14.7	4	Y	6.04	6.04	10.7	4	Y	8.01	8.01	16.9	5	Y	8	8	15.5	5	Y	14	14	17.1	11	0.6943	13.51	13.51	19.2	10	0.8773	8.13	8.13	16.9	5	0.8686	7.47
72	P35232	PHB	Prohibitin	1.03	1.03	16.9	2	Y						11.04	11.04	38.2	7	Y						10	10	27.9	6	Y						0.28	0.28	16.9	2	0.3269						14	14	40.8	9	1.3581
73	P35244	RPA3	Replication protein A 14 kDa subunit	2.19	2.19	29.8	2	Y	2	2	29.8	2	Y	2	2	14.1	1	Y	2	2	14.1	1	Y	4	4	29.8	3	Y	4	4	29.8	2	Y	2.43	2.43	29.8	2		2.01	2.01	29.8	2		2	2	14.1	1		2
74	P35579	MYH9	Myin-9	1.37	1.37	4.2	1	Y	0.75	0.75	5.2	2	Y	18.62	18.62	15.2	11	Y	8.29	8.29	6.4	8	Y	16.34	20.4	16.1	12	Y	14.74	18.29	15.9	10	Y	0.47	0.47	4.7	1	1.0423	0.26	0.26	5	2	1.1006	18.35	18.35	14.3	12	1.2293	8.28
75	P35580	MYH10	Myin-10											28.14	28.14	20.2	16	Y	20.84	20.84	21	14	Y	40.09	40.09	20.2	25	Y	32.77	32.77	21.7	20	Y											29.21	29.21	24.8	19	0.9533	20.18
76	P37802	TAGLN2	Transgelin-2	2	2	16.1	1	Y						6	6	26.6	3	Y	3.71	3.71	40.7	3	Y	10	10	39.7	7	Y	6.54	6.54	39.7	5	Y	2	2	16.1	1	1.249						6	6	26.6	3	1.0407	3.64
77	P38646	HSPA9	Stress-70 protein, mitochondrial	10	12	18.6	7	Y	5.25	5.72	15.5	7	Y	20.96	20.98	29.3	12	Y	18.51	18.51	20.3	11	Y	20	22	22.7	12	Y	16.56	18.63	22.7	12	Y	14	16	20.5	10	0.9642	11.56	13.64	20.3	9	1.0013	20.77	20.8	29.3	13	0.8555	16.12
78	P41214	EIF2D	Eukaryotic translation initiation factor 2D	4.22	4.22	21.4	3	Y						2	2	4.8	1	Y						4	4	8.2	2	Y						16	16	22.8	9	1.1397	12.2	12.2	25.3	8	1.3052	2	2	2.4	1	1.0511
79	P41567	EIF1	Eukaryotic translation initiation factor 1	6	6	62.8	3	Y						10.12	10.12	79.7	7	Y	10	10	79.7	7	Y	4.33	4.33	41.6	3	Y	5.8	5.8	41.6	3	Y	8	8	62.8	5	1.2523	8	8	62.8	6	1.2668	10.28	10.28	79.7	8	1	8.74
80	P42166	TMPO	Lamina-associated polypeptide 2, isoform alpha	10.93	10.93	27.1	7	Y	7.83	7.83	31.6	6	Y	10	10	18.6	6	Y						20.24	20.24	37	11	Y	16.35	16.35	38.9	11	Y	12.47	12.47	29.8	8	1.1287	9.54	9.54	29.3	6	1.174	4	10	18.6	7	0.744
81	P43243	MATR3	Matrin-3	2	2	5.7	1	Y						2.01	2.01	16.9	1	Y						2.03	2.03	7.6	1	Y	2	2	7.2	1	Y	2	2	3.8	1	1.901						2.14	2.14	15.4	1	1.5162
82	P43487	RANBP1	Ran-specific GTPase-activating protein	2	2	5.5	1	Y	2	2	5.5	1	Y	2	2	16.9	1	Y	2	2	24.4	1	Y	2	2	5.5	1	Y	2	2	11.9	1	Y	1.59	2	5.5	1	0.9137	2	2	5.5	1	0.9648	2	2	16.9	1	1.203	2
83	P46782	RPS5	40S ribomal protein S5	2	2	11.3	1	Y	2	2	7.4	1	Y	2	2	17.2	1	Y	2	2	17.2	1	Y	2	2	13.2	1	Y	2	2	13.2	1	Y	2	2	11.3	1	0.8624	2	2	7.4	1	0.9106	2	2	17.2	1	0.7881	2
84	P46940	IQGAP1	Ras GTPase-activating-like protein IQGAP1	2.25	2.25	4.6	1	Y	4	4	11.6	2	Y	28.09	28.09	26.4	17	Y	24.71	24.71	19.4	14	Y	26	26	17.9	15	Y	21.78	21.78	21.2	13	Y	2.1	2.1	6.4	1	0.9117	4	4	9.1	2	0.3885	28.13	28.13	28.2	18	1.0501	23.69
85	P49006	MARCKSL1	MARCKS-related protein	2	2	17.4	2	Y	2	2	26.7	2	Y	6	6	54.4	8	Y	6	6	60	9	Y	4	4	40	3	Y	4	4	52.8	3	Y	2	2	17.4	2	0.7583	2	2	17.4	2	0.8007	6	6	54.4	9	0.8616	6
86	P50991	CCT4	T-complex protein 1 subunit delta	8	8	18.9	4	Y	6.15	6.15	23.6	5	Y											6.15	6.15	23.6	5	Y	4.01	4.01	9.1	3	Y	10.01	10.01	25.2	8	0.9898	8.71	8.71	29.9	6	0.9465	1.09	1.09	13.4	1	1.0768
87	P51858	HDGF	Hepatoma-derived growth factor	2.21	2.21	13.8	1	Y	2.08	2.08	29.2	1	Y	2.89	2.89	18.3	2	Y						2	2	7.1	1	Y	2	2	20	1	Y	2.94	2.94	18.3	2	1.2648	2.63	2.63	28.8	2	1.3939	2.85	2.85	22.9	2	0.5621
88	P52272	HNRNPM	Heterogeneous nuclear ribonucleoprotein M	16.01	16.01	33.2	11	Y	15.6	15.6	30.1	9	Y	6.13	6.13	17.4	5	Y	4.28	4.28	15.9	4	Y	8	8	17.4	4	Y	8	8	20.3	4	Y	18	18	30	13	1.1238	18	18	29.2	9	1.0885	6.62	6.62	20.4	6	0.9676	4.27
89	P52292	KPNA2	Importin subunit alpha-1	4.99	4.99	13.8	3	Y																4	4	7.6	2	Y						8.16	8.16	17	5	2.045						2.03	2.03	7.2	1	1.4662
90	P52815	MRPL12	39S ribomal protein L12, mitochondrial	2	2	21.7	1	Y	2	2	28.3	2	Y	2	2	17.2	1	Y	2	2	23.2	2	Y	2	2	17.2	1	Y	2	2	22.2	1	Y	2	2	21.7	1	0.889	2	2	28.3	2	0.9387	2	2	17.2	2	1.23	2
91	P52907	CAPZA1	F-actin-capping protein subunit alpha-1											14.79	14.79	58.4	11	Y	15.12	15.12	50	9	Y	6	6	30.1	3	Y	4	6	24.5	3	Y	2	2	12.2	1	0.8668						17.17	17.17	60.1	12	1.0037	15.33
92	P54105	CLNS1A	Methylome subunit pICln	2	2	10.6	1	Y						4	4	17.7	2	Y						2	2	17.7	1	Y						2	2	10.6	1	1.1192						4	4	10.6	2	0.8627
93	P55010	EIF5	Eukaryotic translation initiation factor 5	5.75	5.75	21.1	4	Y	6	6	30.2	4	Y	5.52	5.52	13.5	3	Y	4.03	4.03	19.3	2	Y	4	4	11.6	2	Y	2.14	2.14	16.7	2	Y	7.57	7.57	21.1	5	0.9846	7.32	7.32	24.1	5	1.0581	6.01	6.01	13	3	0.9443	4.1
94	P55072	VCP	Transitional endoplasmic reticulum ATPase	2	2	8.4	1	Y	2	2	4.2	1	Y	3.73	3.73	9.9	2	Y	2.01	2.01	5.7	1	Y	3.3	3.3	7.9	4	Y	2.53	2.53	8.7	3	Y	2	2	7.4	1	0.5154	2	2	4.2	1	0.5442	3.26	3.26	6.6	2	0.9318	2.04
95	P55209	NAP1L1	Nucleome assembly protein 1-like 1											2.03	2.03	5.1	1	Y	2.02	2.02	8.7	1	Y	6	6	14.4	3	Y	6	6	26.9	3	Y	2	2	9.2	1	1.4558						12	12	30.7	7	0.9337	12
96	P58107	EPPK1	Epiplakin	2	2	4.3	1	Y						2.25	2.25	5.5	2	Y						4.38	4.38	6	4	Y						2	2	4.1	2	0.6492						14.32	14.32	22.8	9	2.858
97	P60174	TPI1	Triephphate isomerase	4	4	15.4	2	Y	4	4	19.9	2	Y	3.47	3.47	23.4	2	Y	2.03	2.03	21	2	Y	8	8	28	4	Y	8	8	32.9	4	Y	3.44	3.44	31.8	2	0.8708	4	4	19.9	2	0.9195	3.02	3.02	12.2	2	1.2098	2.02
98	P60660	MYL6	Myin light polypeptide 6	4	4	31.8	2	Y	2.18	2.18	19.2	3	Y	2.46	2.46	19.2	4	Y	2.69	2.69	10.6	4	Y	9.72	9.72	35.1	5	Y	2.78	2.78	35.1	5	Y	4	4	31.8	2	1.1145	2.31	2.31	19.2	3	0.8261	4.38	4.38	38.4	5	1.0231	2.95
99	P60709	ACTB	Actin, cytoplasmic 1	2	48.58	71.2	43	Y	2	36.36	69.9	32	Y	95.36	95.36	86.4	187	Y	71.88	71.88	78.1	135	Y	2	58.8	84	103	Y	2	65.25	85.3	90	Y	2	49.52	73.9	62		2	42.07	72.5	42		97.34	97.34	87.2	239		70.63
100	P62158	CALM1	Calmodulin	2.66	2.66	36.2	2	Y						10	10	69.8	6	Y						4.01	4.01	67.1	4	Y						2.52	2.52	36.2	3	0.4935						10	10	69.8	7	0.649
101	P62258	YWHAE	14-3-3 protein epsilon	8	8	36.5	4	Y	6.82	6.82	25.9	5	Y	6	6	29.4	3	Y	2.79	3.46	18.8	3	Y	4	6	26.7	3	Y	3.22	5.46	32.9	3	Y	8	8	36.5	6	0.6951	7.36	7.36	25.9	5	0.7319	6	6	41.2	3	0.8292	2.64
102	P62308	SNRPG	Small nuclear ribonucleoprotein G	2	2	15.8	1	Y						2	2	17.1	1	Y						2	2	15.8	1	Y						2	2	15.8	1	1.1502						2	2	17.1	1	0.6471
103	P62314	SNRPD1	Small nuclear ribonucleoprotein Sm D1	2	2	39.5	1	Y						2	2	27.7	1	Y						2	2	16.8	1	Y						2	2	39.5	1	1.1942						2	2	16.8	1	1.027
104	P62318	SNRPD3	Small nuclear ribonucleoprotein Sm D3	3.85	3.85	42.1	3	Y						3.51	3.51	30.2	2	Y						2	2	29.4	1	Y						2.88	2.88	23.8	3	1.5627						3.64	3.64	30.2	4	1.2979
105	P62857	RPS28	40S ribomal protein S28	2	2	17.4	1	Y						2	2	17.4	1	Y						2	2	17.4	1	Y						2	2	37.7	1	0.9972						2	2	17.4	1	0.8949
106	P62873	GNB1	Guanine nucleotide-binding protein G(I)/G(S)/G(T) subunit beta-1	1.59	2	6.8	1	Y						4.71	4.71	15.9	3	Y						2.29	2.29	10.3	1	Y						1.27	1.27	3.5	1	0.7257						4.55	4.55	15.9	2	1.0458
107	P63208	SKP1	S-phase kinase-associated protein 1	0.59	0.59	8	1	Y						6	6	32.5	3	Y	5.19	5.19	38.7	3	Y	6.41	6.41	33.1	4	Y	6.16	6.16	33.1	4	Y	0.2	0.2	8	1	0.9415						6	6	32.5	4	0.787	4.13
108	P68032	ACTC1	Actin, alpha cardiac muscle 1											6.34	35.2	60	68	Y	6.25	25.08	57	59	Y	3.09	26.16	59.7	38	Y											0.76	10.47	48.3	13		10.55	38.92	61.8	96	2.0234	8.15
109	P68104	EEF1A1	Elongation factor 1-alpha 1	37.01	37.01	39.4	34	Y	36.02	36.02	39.4	31	Y	29.28	29.28	39.2	21	Y	23.92	23.92	39.8	18	Y	31.7	31.7	40.7	23	Y	27.77	27.77	45.2	22	Y	39.44	39.44	40.5	48	1.0428	38.07	38.07	43.5	42	1.1212	31.08	31.08	42.4	26	0.9548	24.62
110	P68363	TUBA1B	Tubulin alpha-1B chain	18	18	31	12	Y	16.15	16.15	31	11	Y	4	20.13	39.3	16	Y	2.1	12.71	39.3	13	Y	2	14	26.2	13	Y	13.62	13.62	26.2	10	Y	18	18	28.4	13	0.4787	17.28	17.28	28.4	11	0.4973	4	20	38.6	16	0.6286	13.06
111	P68371	TUBB4B	Tubulin beta-4B chain	18.11	18.11	48.3	11	Y	12	12	36	10	Y	23.55	23.55	50.3	16	Y	2.38	13.99	43.2	9	Y	4.97	29.45	61.4	20	Y	2.66	25.11	59.1	17	Y	17.86	17.86	38.4	12	0.4417	12.67	12.67	36	11	0.4441	6	23.25	50.3	15	0.6147	1.25
112	P78344	EIF4G2	Eukaryotic translation initiation factor 4 gamma 2	18.06	18.06	21	11	Y	13.19	13.19	21.7	9	Y	8.01	8.01	15.2	4	Y	4.16	4.16	9.8	3	Y	13.01	13.01	15	9	Y	10.53	10.53	21.5	7	Y	20.07	20.07	22.4	12	1.2065	16.63	16.63	22.1	11	1.2747	10.01	10.01	18.4	5	1.0721	4.34
113	P78527	PRKDC	DNA-dependent protein kinase catalytic subunit											2	2	1.6	1	Y						9.59	9.59	5.9	6	Y	10	10	4.4	5	Y	2	2	2.3	1		2	2	2.2	1		2	2	2.8	1	1.776
114	P80723	BASP1	Brain acid soluble protein 1	4	4	12.8	2	Y	4	4	18.1	2	Y	6	6	25.1	4	Y	6	6	40.1	4	Y	4	4	12.8	2	Y	4	4	28.2	2	Y	4	4	22.9	2	0.5627	4	4	28.2	2	0.5941	6	6	40.1	5	0.768	6
115	P82979	SARNP	SAP domain-containing ribonucleoprotein	2	2	27.6	1	Y						4	4	35.2	2	Y						2	2	13.3	1	Y						2	2	19.5	1	1.2961						4	4	35.2	2	1.0557
116	P84090	ERH	Enhancer of rudimentary homolog	2	2	16.4	1	Y						2	2	16.4	1	Y						2	2	24	1	Y						2	2	16.4	2	1.913						2	2	16.4	1	1.3095
117	P98179	RBM3	Putative RNA-binding protein 3	2.42	2.42	40.8	1	Y						0.83	0.83	31.2	1	Y	0.88	0.88	20.4	1	Y	2	2	29.3	1	Y	2	2	20.4	1	Y	3	3	31.9	2	1.6879	4	4	31.9	2	1.669	0.86	0.86	31.2	1	1.2411	0.46
118	Q00403	GTF2B	Transcription initiation factor IIB	2	2	12.3	1	Y						2	2	5.1	1	Y						2	2	12.3	1	Y						4	4	17.4	2	1.2192						2	2	5.1	1	1.0696
119	Q00839	HNRNPU	Heterogeneous nuclear ribonucleoprotein U	2.01	2.01	10.3	2	Y						2	2	12.2	2	Y						4	4	8.5	2	Y						2.01	2.01	10.3	3	2.2497						2	2	8.6	2	1.4313
120	Q01082	SPTBN1	Spectrin beta chain, non-erythrocytic 1											70.84	70.84	30.9	42	Y	57.34	57.34	30	39	Y	62.12	62.12	27.2	37	Y	55.31	55.31	28.7	31	Y											72.84	72.84	31.7	47	0.9465	59.55
121	Q01105	SET	Protein SET	6.85	6.85	24.1	4	Y						8.04	8.04	21.4	4	Y						6.04	6.04	35.2	3	Y						8	8	24.1	5	1.0225						8.03	8.03	21.4	5	0.96
122	Q01844	EWSR1	RNA-binding protein EWS	2	2	3.7	1	Y						2	2	8.8	1	Y						2	2	3.7	1	Y						2	2	3.7	1	0.3526						2	2	8.8	1	0.914
123	Q04637	EIF4G1	Eukaryotic translation initiation factor 4 gamma 1	4.88	4.88	5.4	3	Y	2.04	2.04	7.8	3	Y	3.23	3.23	8.3	2	Y	2	2	5.1	1	Y	2	2	3.8	1	Y						5.17	5.17	3.1	3	1	3.4	3.4	4.7	3	0.9659	4.05	4.05	5.5	2	1.0282	2
124	Q04721	NOTCH2	Neurogenic locus notch homolog protein 2	4.03	4.03	2.8	2	Y	4	4	4.3	3	Y	2	2	1.7	1	Y	2	2	2.2	1	Y											6	6	2.6	3	2.0269	3.77	3.77	4	4	1.9823	2.44	2.44	3	2	1.1697	4
125	Q05682	CALD1	Caldesmon	2	2	14.8	1	Y						6	6	19.4	3	Y						7.28	7.28	8.6	4	Y						4	4	7.9	2	1.3613						6	6	16	3	1.3004
126	Q07021	C1QBP	Complement component 1 Q subcomponent-binding protein, mitochondrial	5.89	5.89	19.2	3	Y	4.13	4.13	25.5	3	Y	5.29	5.29	29.4	4	Y	4.71	4.71	29.4	3	Y	8	8	20.9	4	Y	6.16	6.16	20.9	4	Y	5.57	5.57	20.6	3	0.767	4.18	4.18	24.1	3	0.7946	6.36	6.36	29.4	4	1.1039	6.26
127	Q07666	KHDRBS1	KH domain-containing, RNA-binding, signal transduction-associated protein 1	2	2	7.9	1	Y	2	2	9.3	1	Y	2	2	4.5	1	Y	2	2	4.5	1	Y	2	2	6.1	1	Y	2	2	6.1	1	Y	2	2	4.5	1	1.1119	2	2	7.2	1	1.174	2	2	4.5	1	1.2457	2
128	Q12857	NFIA	Nuclear factor 1 A-type	2	2	4.9	1	Y						2.36	2.36	8.8	1	Y						2	2	6.9	1	Y						6	6	16.9	3	1.1665						2.28	2.28	8.8	1	0.5299
129	Q12929	EPS8	Epidermal growth factor receptor kinase substrate 8	8	8	12.5	4	Y	6.04	6.04	13.6	4	Y	6	6	13.8	3	Y	2.07	2.07	10.6	3	Y	2	2	2.3	2	Y	2	2	6.2	3	Y	8	8	15.3	4	1.1407	6.1	6.1	10.6	4	1.2722	8	8	11.1	4	1.2216	4.29
130	Q13085	ACACA	Acetyl-CoA carboxylase 1	35.7	35.7	19.8	24	Y	24.4	24.4	15.6	18	Y	0.76	0.76	1.2	1	Y	1.06	1.06	3.9	1	Y	24.24	24.24	15.9	16	Y	16.43	16.43	12.9	15	Y	36.6	36.6	19.2	25	1.0637	25.7	25.7	17	19	1.0801	3.46	3.46	3.5	2	0.8776	0.88
131	Q13428	TCOF1	Treacle protein	4	4	4.5	2	Y						3.64	3.64	6.5	2	Y						4	4	7.2	2	Y						4.11	4.11	6.5	2	0.474						3.05	3.05	6.7	2	0.6185
132	Q13442	PDAP1	28 kDa heat- and acid-stable phphoprotein	2	2	14.9	1	Y						4	4	30.4	2	Y						4	4	23.2	2	Y						2	2	8.8	1	1.024						4	4	30.4	2	0.9067
133	Q13492	PICALM	Phphatidylinitol-binding clathrin assembly protein	18.41	18.41	41	12	Y	15.32	15.32	42.2	13	Y	7.59	7.59	21.6	7	Y	6	6	14	6	Y	12	12	29.6	7	Y	12	12	29.1	7	Y	17.36	17.36	43.1	11	0.9226	16	16	43.1	12	0.9788	7.03	7.03	28.4	6	0.9667	6.08
134	Q13813	SPTAN1	Spectrin alpha chain, non-erythrocytic 1	16.43	16.43	11.5	10	Y	13.26	13.26	14.4	10	Y	104.36	104.36	37.9	71	Y	87.99	87.99	32.6	60	Y	81.94	81.94	32.7	51	Y	68.98	68.98	34	43	Y	16.7	16.7	12.6	11	0.8204	12.52	12.52	12.5	9	0.8239	104.52	104.52	38.4	73	0.9126	92.74
135	Q14157-4	UBAP2L	Isoform 4 of Ubiquitin-associated protein 2-like	4.11	4.11	5.7	2	Y						2	2	4.3	1	Y						2	2	7.3	1	Y						5.07	5.07	7.8	3	0.8431						2	2	8.9	1	0.8718
136	Q14258	TRIM25	E3 ubiquitin/ISG15 ligase TRIM25	2	2	5.2	1	Y	2	2	4.3	1	Y	2	2	2.2	1	Y	2	2	2.2	1	Y	4	4	9.2	2	Y	3.6	3.6	12.7	2	Y	2	2	5.2	1	1.1795	2	2	2.2	1	1.2454	2	2	2.2	1	0.9509	2
137	Q14320	FAM50A	Protein FAM50A	3.92	4	7.7	2	Y						4	4	13	2	Y						2.97	2.97	13	2	Y						5.14	5.14	11.5	3	1.3548	4.07	4.07	22.7	3	1.2113	4.01	4.01	13.9	2	1.2015
138	Q14444	CAPRIN1	Caprin-1	6	6	15.4	3	Y	6	6	12.7	4	Y	4	4	10.4	3	Y	4	4	10.4	3	Y	2.53	2.53	9	3	Y	4	4	10.4	4	Y	6.19	6.19	15.4	3	1.2443	6.04	6.04	14.4	4	1.3138	4	4	12.4	4	0.9518	4
139	Q14974	KPNB1	Importin subunit beta-1	2	2	1.7	1	Y	2	2	1.7	1	Y	2	2	5.4	1	Y						8	8	6.7	4	Y	4.2	4.2	5.1	4	Y	6	6	4.8	4	1.879	2.2	2.2	4.8	4	1.8268	2.53	2.53	3.5	2	1.2505	2
140	Q14980	NUMA1	Nuclear mitotic apparatus protein 1																					1.47	1.47	6.2	1	Y						6.53	6.53	9.7	3	2.0601	5.38	5.38	5.9	3	2.0717	2	2	7.9	1	1.4034
141	Q15056	EIF4H	Eukaryotic translation initiation factor 4H	'					2.38	2.38	26.6	5	Y	6	6	21	3	Y	4.15	4.15	21	3	Y	4	4	26.6	2	Y	2.02	2.02	21	3	Y	6.1	6.1	29.8	6	0.9947	5.79	5.79	26.6	6	1.1631	6	6	21	4	0.9263	4.12
142	Q15428	SF3A2	Splicing factor 3A subunit 2	19.24	19.24	31	18	Y	16.3	16.3	37.1	16	Y	14.74	14.74	16.8	9	Y	9.4	9.4	16.6	8	Y	12	12	21.1	15	Y	10.19	10.19	30.2	7	Y	24.12	24.12	35.1	32	1.1896	16.86	16.86	33.2	26	1.1318	14.07	14.07	16.8	10	1.1119	9.42
143	Q15637-5	SF1	Isoform 5 of Splicing factor 1	14.27	14.27	23	13	Y	14.12	14.12	23	10	Y	24.9	24.9	25	22	Y	18.02	18.02	20.9	17	Y	19.14	19.14	25.4	18	Y	12.31	12.31	26.3	12	Y	16.12	16.12	28.3	23	0.9632	14.07	14.07	23.2	13	1.1367	25.37	25.37	25.7	27	0.9396	18.3
144	Q15654	TRIP6	Thyroid receptor-interacting protein 6											4.06	4.06	18.5	4	Y																8	8	18.1	9	0.4976						4.16	4.16	26.1	7	0.4782
145	Q15942	ZYX	Zyxin	31.1	31.1	42.7	19	Y	24.07	24.07	42.3	18	Y	19.6	19.6	24.7	15	Y	15.24	15.24	21.3	12	Y	16	16	27.6	13	Y	15.05	15.05	27.6	11	Y	30.72	30.72	42.7	27	1.0856	26.14	26.14	42.7	23	1.0141	19.75	19.75	29	16	1.2516	16.87
146	Q16204	CCDC6	Coiled-coil domain-containing protein 6	2	2	10.6	1	Y	2	2	9.7	1	Y	2.09	2.09	6.5	1	Y	2	2	3.6	1	Y	2	2	3.6	1	Y	2	2	7.4	2	Y	2	2	3.6	1	0.8567	2	2	3.6	1	0.9045	2.05	2.05	6.5	1	0.6387	2
147	Q16543	CDC37	Hsp90 co-chaperone Cdc37	4	4	10.1	2	Y	4	4	13	2	Y	4	4	19.3	2	Y	4	4	21.4	2	Y	2.01	2.01	22.8	1	Y						4	4	10.1	2	1.3242	4	4	13	2	1.3429	4	4	13.2	2	1.1052	4
148	Q16643	DBN1	Drebrin	11.63	11.63	23	11	Y	8	8	13.9	7	Y	29.74	29.74	57	34	Y	22.3	22.3	53.3	17	Y	18	18	35.9	12	Y	14.01	14.01	28.8	8	Y	10.03	10.03	23	11	0.3193	6.2	6.21	13.9	8	0.331	29.53	29.53	48.2	45	0.9226	22.45
149	Q3MHD2	LSM12	Protein LSM12 homolog	7.42	7.42	29.2	4	Y	6.05	6.05	40	4	Y	2	2	10.3	1	Y	2	2	15.4	1	Y	2	2	12.3	1	Y	2	2	19.5	1	Y	7.92	7.92	29.2	5	1.0627	6.24	6.24	29.2	5	1.1974	2	2	10.3	1	0.9123	2
150	Q53T59	HS1BP3	HCLS1-binding protein 3	2	2	4.3	1	Y						4	4	30.9	3	Y						2	2	4.3	1	Y						4	4	36	2	1.0437						4	4	34.4	3	1.0274
151	Q5VUJ6	LRCH2	Leucine-rich repeat and calponin homology domain-containing protein 2											2	2	3	1	Y						4.52	4.52	9.5	2	Y						2	2	6.4	1	1.1601						2	2	3	1	1.17
152	Q6P1N0	CC2D1A	Coiled-coil and C2 domain-containing protein 1A	2	2	8.5	1	Y						2	2	10.7	2	Y						2.01	2.01	6.7	1	Y						2	2	8.4	1	0.9587						2	2	8.9	2	0.8992
153	Q6UUV7	CRTC3	CREB-regulated transcription coactivator 3																					2	2	4.2	1	Y						2	2	10.2	1	0.9413						2	2	11	1	0.9858
154	Q7L7X3	TAOK1	Serine/threonine-protein kinase TAO1	18.69	18.69	18	10	Y	15.99	15.99	15.5	10	Y	10	10	18.3	6	Y	8.01	8.01	11.4	6	Y	12.01	12.01	10.4	7	Y	8.87	8.87	13	7	Y	24.03	24.03	18.3	17	1.1374	25.29	25.29	17.5	15	1.1066	10	10	13.7	8	0.964	7.01
155	Q86YL5	TDRP	Testis development-related protein	2	2	5.4	1	Y	2	2	5.4	1	Y	2	2	5.4	1	Y	2	2	5.4	1	Y	2.31	2.31	20.5	1	Y	1.07	1.07	12.4	1	Y	4	4	14.6	2	1.1079	3.48	3.48	14.6	2	1.2131	2	2	5.4	1	1.0186	2
156	Q8IVS2	MCAT	Malonyl-CoA-acyl carrier protein transacylase, mitochondrial	8.03	8.03	25.1	5	Y	4.22	4.22	27.2	4	Y	2	2	9.5	1	Y	2	2	5.9	1	Y	4.21	4.21	22.1	2	Y	4	4	11	2	Y	8.03	8.03	25.1	6	0.9691	3.04	3.04	27.2	4	0.9927	2	2	9.5	1	0.9987	2
157	Q8IWX8	CHERP	Calcium hometasis endoplasmic reticulum protein	4	4	9.1	2	Y						4	4	9.9	2	Y						2.05	2.05	4.3	2	Y						3.85	3.85	7.2	2	0.9437						4.09	4.09	11.9	4	1.2162
158	Q8IWZ3	ANKHD1	Ankyrin repeat and KH domain-containing protein 1	5.34	5.34	5.2	3	Y	2.18	2.18	10.9	4	Y	4	4	5.2	2	Y						2.65	2.65	6.5	2	Y	2.01	2.01	5.4	1	Y	8.92	8.92	8.1	6	1.2093	4.05	4.05	9.8	5	1.4111	6	6	4.1	3	0.9097
159	Q8N1G4	LRRC47	Leucine-rich repeat-containing protein 47	2	2	5.1	1	Y						7.31	7.31	22	4	Y	4	4	6.7	2	Y	8	8	17.7	4	Y	4.35	4.35	13.9	3	Y	2.81	2.81	8.7	2	0.938	0.19	0.19	3.6	1	1.1685	4.9	7	18.7	4	0.919	2.09
160	Q8NEZ5	FBXO22	F-box only protein 22	2	2	9.2	2	Y						8	8	17.9	4	Y						2	2	4	1	Y						2	2	6.5	1	0.792						8	8	17.9	4	0.849
161	Q8WU58	FAM222B	Protein FAM222B	4	4	14.1	2	Y																4	4	14.1	2	Y						4	4	14.1	2	1.1285						1.49	2	12.6	1
162	Q8WUM4	PDCD6IP	Programmed cell death 6-interacting protein	2	2	12.2	1	Y						4.68	4.68	8.4	3	Y	4	4	7.9	2	Y	4	4	9.1	2	Y						2	2	10.3	1	0.4675						6.71	6.71	12	4	1.0013	4.91
163	Q8WUR7	C15orf40	UPF0235 protein C15orf40	2	2	20.3	1	Y						2	2	20.3	1	Y						4	4	19.6	2	Y	4	4	19.6	2	Y	2	2	28.8	2	0.9653						2	2	28.8	1	0.9407
164	Q8WWM7-9	ATXN2L	Isoform 9 of Ataxin-2-like protein	41.52	41.52	44.3	28	Y	38.02	38.02	42.3	27	Y	53.19	53.19	40.3	30	Y	41.57	41.57	36.5	30	Y	25.95	25.95	28.1	17	Y	17.71	17.71	28.1	15	Y	42.34	42.34	44.4	40	0.8643	41.34	41.34	43.8	35	0.7956	57.95	57.95	42.4	34		37.62
165	Q8WXF1	PSPC1	Paraspeckle component 1	21.92	21.92	42.3	17	Y	8.31	8.31	36	11	Y	18.17	18.17	43.4	12	Y	9.1	9.1	32.1	7	Y	16.01	16.01	41.5	10	Y	11.04	11.04	31.6	8	Y	22	22	38.4	24	0.9144	10.68	10.68	38.4	15	0.9686	19.02	19.02	43.4	17	0.8448	6.99
166	Q92499	DDX1	ATP-dependent RNA helicase DDX1	9.67	9.67	15.3	5	Y	6.47	6.47	15.7	6	Y	2.54	2.54	5.5	2	Y	2.82	2.82	5.5	2	Y	4.01	4.01	13.7	2	Y	2.01	2.01	13.8	2	Y	9.01	9.01	13.8	9	0.9557	6.21	6.21	15.7	10	0.9998	4.06	4.06	8.9	2	0.7999	4.05
167	Q92733	PRCC	Proline-rich protein PRCC	8	8	27.1	5	Y	6.21	6.21	22.6	4	Y	8	8	27.5	5	Y	8	8	24.9	4	Y	6	6	18.5	5	Y	6	6	26.1	3	Y	10	10	27.3	6	0.9913	6.97	6.97	22.6	4	1.1352	12	12	34	8	0.8334	11.96
168	Q92841	DDX17	Probable ATP-dependent RNA helicase DDX17	14.23	14.23	16.5	8	Y						6.11	6.11	13.2	3	Y						11.79	11.79	19.1	9	Y	8.47	8.47	19.5	6	Y	13.35	15.39	19.2	13	1.1208						6.03	8.03	13.2	4	1.0379
169	Q92890	UFD1L	Ubiquitin fusion degradation protein 1 homolog	9.41	9.41	26.4	6	Y	4.11	4.11	25.1	4	Y	2	2	16	2	Y						4	4	15.6	2	Y						8.57	8.57	26.4	6	1.141	4.31	4.31	26.4	5	1.2096	2	2	7.8	2	1.0063
170	Q96E11	MRRF	Ribome-recycling factor, mitochondrial	2	2	4.6	1	Y	2	2	9.9	2	Y	4	4	31.3	2	Y	4	4	13	2	Y	4	4	12.6	2	Y						4	4	10.3	3	0.9373	2.37	2.37	15.7	3	0.8269	4	4	31.3	2	0.8615	4
171	Q96EP5	DAZAP1	DAZ-associated protein 1	13.28	13.28	30.5	8	Y	11.78	11.78	30.5	6	Y	5.08	5.08	16	3	Y																13.41	13.41	30.5	11	1.3196	12.19	12.19	34.4	8	2.4816	4.74	4.74	10.6	3	1.1459
172	Q96F63	CCDC97	Coiled-coil domain-containing protein 97	6.01	6.01	24.8	4	Y						2	2	6.1	1	Y						4	4	16	2	Y						8.01	8.01	34.4	7	1.1784						4	4	11.4	3	0.7527
173	Q96IZ0	PAWR	PRKC apoptis WT1 regulator protein	6	6	21.8	3	Y						8	8	29.1	5	Y						4	4	26.5	2	Y						6	6	20	4	1.0917						8	8	27.1	5	1.0907
174	Q96K17	BTF3L4	Transcription factor BTF3 homolog 4	2	2	32.9	1	Y	2	2	51.3	1	Y	4	4	38	2	Y	4	4	30.4	2	Y	0.4	0.4	41.1	1	Y	0.15	0.15	10.1	1	Y	2	2	10.1	1	0.8771	2	2	20.3	1	0.9261	4	4	30.4	2	0.8962	4
175	Q96KG9	SCYL1	N-terminal kinase-like protein	4.12	4.12	9.9	2	Y	4	4	9.4	2	Y						0.3	0.3	3.8	1	Y						2	2	5.8	1	Y	4.44	4.44	19.8	3	0.6545	2.02	2.02	6.1	2	0.7429						2
176	Q96P16	RPRD1A	Regulation of nuclear pre-mRNA domain-containing protein 1A	13.28	13.28	30.1	7	Y	9.68	9.68	34.9	7	Y	2.67	2.67	19.2	3	Y						7.41	7.41	18.3	4	Y	0.53	0.53	12.5	3	Y	14.44	14.44	36.2	10	1.4036	10.79	10.79	39.7	8	1.4601	2.51	2.51	19.2	3	1.1692
177	Q99986	VRK1	Serine/threonine-protein kinase VRK1	4	4	16.7	2	Y	4	4	20	2	Y	4	4	8.8	2	Y																8	8	24.8	4	1.2006	3.86	3.86	24.8	4	1.0165	4	4	8.8	2	1.1976
178	Q9BR76	CORO1B	Coronin-1B	2	2	15.1	1	Y						4	4	11.7	2	Y						4.04	6	9.6	3	Y						2	2	11.5	1	0.9354						4.01	4.01	19.4	3	1.0382
179	Q9BSD7	NTPCR	Cancer-related nucleide-triphphatase	6	6	32.1	3	Y						2	2	10.5	1	Y						2	2	18.4	1	Y						6	6	32.1	3	0.7577						2	2	10.5	1	0.8239
180	Q9BUA3	C11orf84	Uncharacterized protein C11orf84	1.51	1.51	10	1	Y						2	2	4.7	1	Y						2	2	4.7	2	Y						5.33	5.33	13.9	3	1.0655						4	4	9.7	2	0.9553
181	Q9BUP0	EFHD1	EF-hand domain-containing protein D1	4	4	19.3	2	Y						12	12	45.6	7	Y	6.47	6.47	45.6	5	Y	12	12	45.6	6	Y	8	8	40.6	5	Y	4	4	26.4	2	1.0758						12	12	45.6	7	0.981	6.76
182	Q9BXP5	SRRT	Serrate RNA effector molecule homolog	2	2	6.5	1	Y	2	2	8.6	1	Y	4	4	4.1	2	Y	2.03	2.03	8.6	2	Y	2	2	7	1	Y	2	2	6.1	1	Y	2	2	7.1	1	0.9915	2	2	8.8	1	1.048	4	4	4.1	2	0.9621	2.03
183	Q9BY44	EIF2A	Eukaryotic translation initiation factor 2A	2	2	8.2	1	Y	2	2	18	1	Y	2	2	2.6	1	Y	2	2	7	1	Y	4	4	5.5	2	Y	4	4	10.3	2	Y	2	2	10.6	2	0.9483	2	2	17.6	2	1.0013	2	2	4.8	1		2
184	Q9BYJ9	YTHDF1	YTH domain-containing family protein 1	2.05	2.05	9.1	1	Y	2	2	9.1	1	Y	4	4	13.6	2	Y	2.31	2.31	13.6	2	Y	2	2	5	1	Y	2	2	7.3	1	Y	4	4	9.1	2	0.8801	2.54	2.54	12.2	2	0.9235	4	4	15.4	2	0.8927	2.37
185	Q9BZZ5	API5	Apoptis inhibitor 5	2	2	5.5	1	Y						2	2	9.9	1	Y	2	2	5.9	1	Y	2.13	2.13	10.9	1	Y											2	2	5.5	1	0.9726	1.15	1.15	5.5	1		2
186	Q9C005	DPY30	Protein dpy-30 homolog	2	2	36.4	2	Y																3.05	3.05	36.4	2	Y						4	4	36.4	3	1.3507	4	4	36.4	3	1.4278	2	2	20.2	1
187	Q9H074	PAIP1	Polyadenylate-binding protein-interacting protein 1	0.9	0.9	6.7	1	Y						2	2	6.7	1	Y						2.01	2.01	9.4	1	Y						0.25	0.25	6.7	1	1.0297						2	2	6.7	1
188	Q9H1E3	NUCKS1	Nuclear ubiquitous casein and cyclin-dependent kinase substrate 1											2	2	7.8	1	Y						2	2	13.2	1	Y						2	2	10.3	1	0.3042						2	2	16.9	1	2.4865
189	Q9H9H4	VPS37B	Vacuolar protein sorting-associated protein 37B	4	4	17.9	2	Y	4	4	13.3	2	Y	1.3	1.3	10.9	1	Y	1.31	1.31	6.3	1	Y	6	6	24.9	3	Y	6	6	24.9	3	Y	4	4	22.1	2	1.252	3.46	3.46	22.1	2	1.2739	1.49	2	12.6	1	1.173	0.94
190	Q9NQG5	RPRD1B	Regulation of nuclear pre-mRNA domain-containing protein 1B	4	8	27.9	5	Y	2	5.51	35.3	5	Y	6	6	19.6	4	Y	5	5	19.6	4	Y	4	4	19.3	2	Y	4	4	21.5	3	Y	8	12	32.2	6	1.1164	5.54	9.78	31	6	1.0233	6	6	22.7	4	0.8642	4.91
191	Q9NQW6	ANLN	Actin-binding protein anillin																					2	2	3.9	1	Y						2	2	3.3	1	1.9743						2.06	2.06	3	1	1.8682
192	Q9NSV4	DIAPH3	Protein diaphanous homolog 3	2	2	2.1	1	Y						2	2	5.6	1	Y						4	4	3.1	2	Y						0.69	0.69	2.9	1	1.2758						2	2	6.5	1	1.2159
193	Q9NTM9	CUTC	Copper hometasis protein cutC homolog	2	2	8.8	1	Y						2	2	8.8	1	Y						4	4	14.3	2	Y						4	4	14.3	2	1.037						2	2	8.8	1	0.7709
194	Q9NVM6	DNAJC17	DnaJ homolog subfamily C member 17	2	2	6.9	1	Y						2	2	9.2	1	Y						2	2	6.9	1	Y						2	2	6.9	1	1.1696						2	2	24	1	0.9595
195	Q9NYL9	TMOD3	Tropomodulin-3	2	2	4	1	Y						10	10	26.1	7	Y	10	10	34.9	7	Y	10	10	41.8	7	Y	10	10	39.2	6	Y	2	2	4	1	0.5349						10	10	26.1	7	0.8818	10
196	Q9UBI6	GNG12	Guanine nucleotide-binding protein G(I)/G(S)/G(O) subunit gamma-12	2	2	22.2	1	Y						2	2	22.2	1	Y						0.63	0.63	22.2	1	Y						2	2	22.2	1	0.4927						2	2	22.2	1	0.8124
197	Q9UHB6	LIMA1	LIM domain and actin-binding protein 1	8	8	13.4	4	Y	6.69	6.69	14.8	4	Y	22.22	22.22	31.4	14	Y	19.6	19.6	33.3	13	Y	21.59	21.59	29.4	14	Y	20.43	20.43	30.8	14	Y	8	8	11.7	4	0.7673	7.17	7.17	19.9	4	0.766	22.56	22.56	31.8	17	1.1909	20.68
198	Q9UJZ1	STOML2	Stomatin-like protein 2, mitochondrial											4.05	4.05	18.5	2	Y	2	2	20.5	2	Y	12	12	37.1	10	Y	10.86	10.86	37.1	9	Y											6.01	6.01	26.7	3	1.363	2.02
199	Q9UK45	LSM7	U6 snRNA-associated Sm-like protein LSm7											2	2	17.5	1	Y						2	2	17.5	1	Y						2	2	17.5	1	1.2884						2	2	17.5	1	1.1309
200	Q9ULV4	CORO1C	Coronin-1C	4	4	7.6	2	Y						19.27	19.27	28.1	12	Y	14.41	14.41	28.1	11	Y	8.04	8.04	27.9	4	Y	8.01	8.01	28.7	5	Y	4	4	7.6	2	0.9114						20.07	20.07	28.1	13	1.0319	14.56
201	Q9UM54-6	MYO6	Isoform 6 of Unconventional myin-VI	4.6	4.6	10.3	2	Y						32	32	22.4	22	Y	31.64	31.64	23.7	18	Y	33.47	33.47	22.1	24	Y	33.29	33.29	20.2	21	Y	5.92	5.92	10.3	3	0.7599						32.32	32.32	25.5	24	0.9654	31.51
202	Q9UPY8	MAPRE3	Microtubule-associated protein RP/EB family member 3	2	2	16	1	Y						0.38	0.38	6.4	1	Y						2	2	11.4	1	Y						4	4	17.4	4	0.9844						0.3	0.3	10.7	1	1.1355
203	Q9Y224	C14orf166	UPF0568 protein C14orf166	2.51	2.51	16.4	2	Y						3.21	3.21	12.3	2	Y						4	4	26.6	2	Y						4.88	4.88	22.5	3	1.0348	4.02	4.02	28.7	3	0.8276	4	4	18.9	2	1.0766
204	Q9Y237	PIN4	Peptidyl-prolyl cis-trans isomerase NIMA-interacting 4	2.84	2.84	22.9	2	Y						4	4	22.9	2	Y						4	4	32.1	2	Y						2.48	2.48	22.9	2	1.0001						4	4	22.9	2	1.0271
205	Q9Y314	NOSIP	Nitric oxide synthase-interacting protein	0.78	0.78	10.3	1	Y	2	2	5	1	Y	1.55	2	5	1	Y	2	2	8.6	1	Y	2	2	5	1	Y	2	2	5	1	Y	1.33	1.33	5	1	0.9398	2	2	5	1	0.9923	2	2	5	1	0.7682	1.36
206	Q9Y3B4	SF3B14	Pre-mRNA branch site protein p14	2	2	9.6	1	Y	2	2	24.8	1	Y	2	2	9.6	1	Y	2	2	9.6	1	Y	2	2	9.6	1	Y	2	2	9.6	1	Y	2	2	9.6	1	1.2849	2	2	17.6	1	1.3567	2	2	9.6	1	0.9941	2
207	Q9Y3I0	RTCB	tRNA-splicing ligase RtcB homolog	10	10	26.9	5	Y	8.21	8.21	25.4	6	Y	2.03	2.03	8.1	1	Y						8.06	8.06	14.1	4	Y	6.26	6.26	17.4	4	Y	12.04	12.04	31.5	7	1.1337	10.85	10.85	29.1	8	1.3947	2.01	2.01	8.1	2	2.1875
208	Q9Y450	HBS1L	HBS1-like protein	2	2	2.5	1	Y						6	6	7.9	3	Y	4.2	4.2	7.9	3	Y	2	2	3.5	1	Y						2	2	4.2	1	0.7154						6	6	13.3	3	0.8606	4.28
209	Q9Y4Z0	LSM4	U6 snRNA-associated Sm-like protein LSm4	2	2	16.6	1	Y						2	2	7.2	1	Y						2	2	16.6	1	Y						2	2	7.2	1	1.0885						2	2	7.2	1	0.9972
210	Q9Y520	PRRC2C	Protein PRRC2C	4	4	5.4	2	Y						2	2	4.1	1	Y	2	2	2.7	1	Y	6.05	6.05	6.9	3	Y						8.01	8.01	11.5	5	1.9452	5.68	5.68	10.7	5		2	2	7	1	0.8717	2
211	Q9Y5L4	TIMM13	Mitochondrial import inner membrane translocase subunit Tim13	4	4	49.5	2	Y	4	4	42.1	2	Y	2	2	14.7	1	Y						4	4	26.3	2	Y	4	4	26.3	2	Y	4	4	49.5	2	0.9915	4	4	42.1	2	1.0089	4	4	26.3	2	0.899	4
212	Q9Y5X1	SNX9	Sorting nexin-9	21.65	21.65	35.8	14	Y	22.01	22.01	35.8	12	Y	13.11	13.11	32.3	7	Y	9.47	9.47	22	7	Y	8	8	26.4	8	Y	8	8	26.1	5	Y	27.37	27.37	42.7	19	0.9746	28.77	28.77	42.7	18	1.026	16.59	16.59	39	10	1.0311	13.51
213	Q9Y605	MRFAP1	MORF4 family-associated protein 1	2	2	28.4	1	Y						2	2	18.9	1	Y						2	2	18.9	1	Y						2	2	18.9	1	1.365						2	2	29.9	1	1.1221
[truncated: 44 more columns]
