# Supplementary material for: Defining the Akt1 interactome and its role in regulating the cell cycle
Source: Sci Rep. 2018 Jan 22;8:1303. doi: 10.1038/s41598-018-19689-0 (PMC5778034; doi:10.1038/s41598-018-19689-0)
Supplement: Supplementary file 5 — Dataset 4 [file 41598_2018_19689_MOESM5_ESM.xlsx]

## Sheet: Sheet1
	Uniprot ID	Gene ID	Protein Name	Species	G0	G1S	G2
1	C9JLW8	FAM195B	Protein FAM195B	Human	Y	1.13568	0.663033
2	E9PAV3	NACA	Nascent polypeptide-associated complex subunit alpha, muscle-specific form	Human	Y	1.09558	0.905765
3	O00571	DDX3X	ATP-dependent RNA helicase DDX3X	Human	Y	1.24474	1.25143
4	O14497	ARID1A	AT-rich interactive domain-containing protein 1A	Human	Y	1.54222	1.1505
5	O14641	DVL2	Segment polarity protein dishevelled homolog DVL-2	Human	Y	1.3575	0.854106
6	O14654	IRS4	Insulin receptor substrate 4	Human	Y	1.8062	0.652524
7	O14776	TCERG1	Transcription elongation regulator 1	Human	Y	1.02228	0.973385
8	O14979	HNRNPDL	Heterogeneous nuclear ribonucleoprotein D-like	Human	Y	1.88203	1.51589
9	O15020	SPTBN2	Spectrin beta chain, non-erythrocytic 2	Human	Y	1.82618	1.09273
10	O15347	HMGB3	High mobility group protein B3	Human	Y	1.10952	0.947917
11	O43148	RNMT	mRNA cap guanine-N7 methyltransferase	Human	Y	1.65468	0.928953
12	O43175	PHGDH	D-3-phosphoglycerate dehydrogenase	Human	Y	1.38744	0.905383
13	O43684	BUB3	Mitotic checkpoint protein BUB3	Human	Y	1.17978	0.99504
14	O43707	ACTN4	Alpha-actinin-4	Human	Y	1.35758	0.787885
15	O43776	NARS	Asparagine--tRNA ligase, cytoplasmic	Human	Y	1.11459	0.895518
16	O60716	CTNND1	Catenin delta-1	Human	Y	1.60394	1.03718
17	O60784	TOM1	Target of Myb protein 1	Human	Y	1.4521	0.92715
18	O75131	CPNE3	Copine-3	Human	Y	1.67197	0.773497
19	O75369	FLNB	Filamin-B	Human	Y	1.5289	0.749301
20	O75533	SF3B1	Splicing factor 3B subunit 1	Human	Y	1.06745	1.03408
21	O75643	SNRNP200	U5 small nuclear ribonucleoprotein 200 kDa helicase	Human	Y	1.35364	1.16336
22	O75792	RNASEH2A	Ribonuclease H2 subunit A	Human	Y	1.26339	0.938976
23	O75822	EIF3J	Eukaryotic translation initiation factor 3 subunit J	Human	Y	1.09588	0.892739
24	O75940	SMNDC1	Survival of motor neuron-related-splicing factor 30	Human	Y	2.54494	1.2476
25	O94832	MYO1D	Unconventional myosin-Id	Human	Y	1.86637	1.04632
26	P05141	SLC25A5	ADP/ATP translocase 2	Human	Y	4.82027	1.2427
27	P05386	RPLP1	60S acidic ribosomal protein P1	Human	Y	1.30709	0.800736
28	P05387	RPLP2	60S acidic ribosomal protein P2	Human	Y	1.44608	0.844945
29	P05787	KRT8	Keratin, type II cytoskeletal 8	Human	Y	1.52656	0.776572
30	P06493	CDK1	Cyclin-dependent kinase 1	Human	Y	2.04331	1.95607
31	P06576	ATP5B	ATP synthase subunit beta, mitochondrial	Human	Y	1.35214	0.837598
32	P06748	NPM1	Nucleophosmin	Human	Y	1.39858	1.19373
33	P07437	TUBB	Tubulin beta chain	Human	Y	1.22702	0.66115
34	P07737	PFN1	Profilin-1	Human	Y	1.55955	1.09121
35	P07900	HSP90AA1	Heat shock protein HSP 90-alpha	Human	Y	1.44373	1.02127
36	P07900-2	HSP90AA1	Isoform 2 of Heat shock protein HSP 90-alpha	Human	Y	1.0052	0.01
37	P08133	ANXA6	Annexin A6	Human	Y	2.15964	0.643479
38	P08238	HSP90AB1	Heat shock protein HSP 90-beta	Human	Y	1.0961	1.04038
39	P08579	SNRPB2	U2 small nuclear ribonucleoprotein B''	Human	Y	1.17138	0.908523
40	P08670	VIM	Vimentin	Human	Y	1.66128	0.409919
41	P09651	HNRNPA1	Heterogeneous nuclear ribonucleoprotein A1	Human	Y	1.1746	3.66057
42	P10636-8	MAPT	Isoform Tau-F of Microtubule-associated protein tau	Human	Y	0.96345	0.719333
43	P10809	HSPD1	60 kDa heat shock protein, mitochondrial	Human	Y	1.1683	0.877621
44	P11940	PABPC1	Polyadenylate-binding protein 1	Human	Y	1.10337	0.431051
45	P12956	XRCC6	X-ray repair cross-complementing protein 6	Human	Y	1.31592	0.864725
46	P13010	XRCC5	X-ray repair cross-complementing protein 5	Human	Y	1.63097	0.970993
47	P13051	UNG	Uracil-DNA glycosylase	Human	Y	1.55033	0.645654
48	P13639	EEF2	Elongation factor 2	Human	Y	0.955522	0.790739
49	P14635	CCNB1	G2/mitotic-specific cyclin-B1	Human	Y	1.83047	1.6073
50	P19338	NCL	Nucleolin	Human	Y	0.9103	0.905353
51	P19474	TRIM21	E3 ubiquitin-protein ligase TRIM21	Human	Y	1.31601	1.07083
52	P20290	BTF3	Transcription factor BTF3	Human	Y	1.27481	0.859677
53	P21333	FLNA	Filamin-A	Human	Y	1.3389	0.838387
54	P21796	VDAC1	Voltage-dependent anion-selective channel protein 1	Human	Y	1.39935	1.00161
55	P22314	UBA1	Ubiquitin-like modifier-activating enzyme 1	Human	Y	1.14697	0.978425
56	P22626	HNRNPA2B1	Heterogeneous nuclear ribonucleoproteins A2/B1	Human	Y	1.51225	1.76953
57	P24534	EEF1B2	Elongation factor 1-beta	Human	Y	1.2047	0.81293
58	P25685	DNAJB1	DnaJ homolog subfamily B member 1	Human	Y	1.06593	0.776152
59	P25705	ATP5A1	ATP synthase subunit alpha, mitochondrial	Human	Y	1.36513	0.863252
60	P26196	DDX6	Probable ATP-dependent RNA helicase DDX6	Human	Y	1.05381	0.978882
61	P26599	PTBP1	Polypyrimidine tract-binding protein 1	Human	Y	0.86524	1.00487
62	P27824	CANX	Calnexin	Human	Y	1.16056	0.849133
63	P29083	GTF2E1	General transcription factor IIE subunit 1	Human	Y	1.30182	0.943995
64	P29084	GTF2E2	Transcription initiation factor IIE subunit beta	Human	Y	1.26402	0.918867
65	P29401	TKT	Transketolase	Human	Y	1.24765	0.857746
66	P29966	MARCKS	Myristoylated alanine-rich C-kinase substrate	Human	Y	1.32215	0.721565
67	P30101	PDIA3	Protein disulfide-isomerase A3	Human	Y	1.34174	0.836033
68	P31749	AKT1	RAC-alpha serine/threonine-protein kinase	Human	Y	1	1
69	P31942	HNRNPH3	Heterogeneous nuclear ribonucleoprotein H3	Human	Y	1.48283	2.05086
70	P31943	HNRNPH1	Heterogeneous nuclear ribonucleoprotein H	Human	Y	1.37253	1.32632
71	P35221	CTNNA1	Catenin alpha-1	Human	Y	1.67653	0.830757
72	P35232	PHB	Prohibitin	Human	Y	1.25096	0.813163
73	P35244	RPA3	Replication protein A 14 kDa subunit	Human	Y	1.39622	0.995166
74	P35579	MYH9	Myosin-9	Human	Y	1.77855	1.09557
75	P35580	MYH10	Myosin-10	Human	Y	1.48593	1.01777
76	P37802	TAGLN2	Transgelin-2	Human	Y	1.63463	1.01553
77	P38646	HSPA9	Stress-70 protein, mitochondrial	Human	Y	1.11893	0.847008
78	P41214	EIF2D	Eukaryotic translation initiation factor 2D	Human	Y	1.33407	1.01664
79	P41567	EIF1	Eukaryotic translation initiation factor 1	Human	Y	1.06284	0.949886
80	P42166	TMPO	Lamina-associated polypeptide 2, isoform alpha	Human	Y	1.13359	0.806541
81	P43243	MATR3	Matrin-3	Human	Y	0.910736	1.45032
82	P43487	RANBP1	Ran-specific GTPase-activating protein	Human	Y	1.37422	0.987755
83	P46782	RPS5	40S ribosomal protein S5	Human	Y	1.36229	0.783103
84	P46940	IQGAP1	Ras GTPase-activating-like protein IQGAP1	Human	Y	1.3375	0.922859
85	P49006	MARCKSL1	MARCKS-related protein	Human	Y	1.53206	0.792511
86	P50991	CCT4	T-complex protein 1 subunit delta	Human	Y	1.0762	0.992745
87	P51858	HDGF	Hepatoma-derived growth factor	Human	Y	0.335819	0.98134
88	P52272	HNRNPM	Heterogeneous nuclear ribonucleoprotein M	Human	Y	1.3403	0.955903
89	P52292	KPNA2	Importin subunit alpha-1	Human	Y	1.3733	1.65434
90	P52815	MRPL12	39S ribosomal protein L12, mitochondrial	Human	Y	1.69515	0.981898
91	P52907	CAPZA1	F-actin-capping protein subunit alpha-1	Human	Y	0.9227	0.912958
92	P54105	CLNS1A	Methylosome subunit pICln	Human	Y	1.26784	0.919221
93	P55010	EIF5	Eukaryotic translation initiation factor 5	Human	Y	1.30724	0.982482
94	P55072	VCP	Transitional endoplasmic reticulum ATPase	Human	Y	1.19483	0.743169
95	P55209	NAP1L1	Nucleosome assembly protein 1-like 1	Human	Y	1.0365	1.05581
96	P58107	EPPK1	Epiplakin	Human	Y	1.86359	2.07087
97	P60174	TPI1	Triosephosphate isomerase	Human	Y	1.26928	0.945637
98	P60660	MYL6	Myosin light polypeptide 6	Human	Y	1.36502	0.977582
99	P60709	ACTB	Actin, cytoplasmic 1	Human	Y	0.01	0.01
100	P62158	CALM1	Calmodulin	Human	Y	1.24825	0.706751
101	P62258	YWHAE	14-3-3 protein epsilon	Human	Y	1.40824	0.768379
102	P62308	SNRPG	Small nuclear ribonucleoprotein G	Human	Y	0.614956	0.919905
103	P62314	SNRPD1	Small nuclear ribonucleoprotein Sm D1	Human	Y	1.53381	1.02093
104	P62318	SNRPD3	Small nuclear ribonucleoprotein Sm D3	Human	Y	1.17738	1.28725
105	P62857	RPS28	40S ribosomal protein S28	Human	Y	1.14981	0.878074
106	P62873	GNB1	Guanine nucleotide-binding protein G(I)/G(S)/G(T) subunit beta-1	Human	Y	1.00746	0.60982
107	P63208	SKP1	S-phase kinase-associated protein 1	Human	Y	0.81815	0.762536
108	P68032	ACTC1	Actin, alpha cardiac muscle 1	Human	Y	1.16474	1.69912
109	P68104	EEF1A1	Elongation factor 1-alpha 1	Human	Y	1.23087	0.936888
110	P68363	TUBA1B	Tubulin alpha-1B chain	Human	Y	1.02321	0.520057
111	P68371	TUBB4B	Tubulin beta-4B chain	Human	Y	1.01028	0.496713
112	P78344	EIF4G2	Eukaryotic translation initiation factor 4 gamma 2	Human	Y	1.45025	1.14194
113	P78527	PRKDC	DNA-dependent protein kinase catalytic subunit	Human	Y	1.15037	1.43449
114	P80723	BASP1	Brain acid soluble protein 1	Human	Y	1.12788	0.685422
115	P82979	SARNP	SAP domain-containing ribonucleoprotein	Human	Y	4.35064	1.05815
116	P84090	ERH	Enhancer of rudimentary homolog	Human	Y	2.15984	1.44555
117	P98179	RBM3	Putative RNA-binding protein 3	Human	Y	1.88071	1.22249
118	Q00403	GTF2B	Transcription initiation factor IIB	Human	Y	1.17049	1.15536
119	Q00839	HNRNPU	Heterogeneous nuclear ribonucleoprotein U	Human	Y	1.31566	1.56253
120	Q01082	SPTBN1	Spectrin beta chain, non-erythrocytic 1	Human	Y	1.56255	1.0653
121	Q01105	SET	Protein SET	Human	Y	1.31588	0.763319
122	Q01844	EWSR1	RNA-binding protein EWS	Human	Y	1.21074	0.768235
123	Q04637	EIF4G1	Eukaryotic translation initiation factor 4 gamma 1	Human	Y	1.05341	0.915377
124	Q04721	NOTCH2	Neurogenic locus notch homolog protein 2	Human	Y	2.71602	1.68152
125	Q05682	CALD1	Caldesmon	Human	Y	1.85691	1.24839
126	Q07021	C1QBP	Complement component 1 Q subcomponent-binding protein, mitochondrial	Human	Y	1.25582	0.86009
127	Q07666	KHDRBS1	KH domain-containing, RNA-binding, signal transduction-associated protein 1	Human	Y	1.6698	1.11669
128	Q12857	NFIA	Nuclear factor 1 A-type	Human	Y	0.930592	0.651795
129	Q12929	EPS8	Epidermal growth factor receptor kinase substrate 8	Human	Y	1.31277	1.28481
130	Q13085	ACACA	Acetyl-CoA carboxylase 1	Human	Y	1.30534	0.889547
131	Q13428	TCOF1	Treacle protein	Human	Y	1.16953	0.61191
132	Q13442	PDAP1	28 kDa heat- and acid-stable phosphoprotein	Human	Y	1.48954	0.945088
133	Q13492	PICALM	Phosphatidylinositol-binding clathrin assembly protein	Human	Y	1.34124	0.932888
134	Q13813	SPTAN1	Spectrin alpha chain, non-erythrocytic 1	Human	Y	1.37901	0.915024
135	Q14157-4	UBAP2L	Isoform 4 of Ubiquitin-associated protein 2-like	Human	Y	1.48758	0.8295
136	Q14258	TRIM25	E3 ubiquitin/ISG15 ligase TRIM25	Human	Y	1.26904	0.962536
137	Q14320	FAM50A	Protein FAM50A	Human	Y	1.25891	1.17333
138	Q14444	CAPRIN1	Caprin-1	Human	Y	1.63148	0.995634
139	Q14974	KPNB1	Importin subunit beta-1	Human	Y	1.90849	1.32959
140	Q14980	NUMA1	Nuclear mitotic apparatus protein 1	Human	Y	1.302	1.55531
141	Q15056	EIF4H	Eukaryotic translation initiation factor 4H	Human	Y	1.45088	0.936732
142	Q15428	SF3A2	Splicing factor 3A subunit 2	Human	Y	1.34282	1.03357
143	Q15637-5	SF1	Isoform 5 of Splicing factor 1	Human	Y	1.10801	0.901021
144	Q15654	TRIP6	Thyroid receptor-interacting protein 6	Human	Y	1.0234	0.363062
145	Q15942	ZYX	Zyxin	Human	Y	1.47537	1.09056
146	Q16204	CCDC6	Coiled-coil domain-containing protein 6	Human	Y	1.20614	0.749933
147	Q16543	CDC37	Hsp90 co-chaperone Cdc37	Human	Y	1.47387	1.07544
148	Q16643	DBN1	Drebrin	Human	Y	1.87587	0.753985
149	Q3MHD2	LSM12	Protein LSM12 homolog	Human	Y	1.29649	1.02065
150	Q53T59	HS1BP3	HCLS1-binding protein 3	Human	Y	1.29536	0.8999
151	Q5VUJ6	LRCH2	Leucine-rich repeat and calponin homology domain-containing protein 2	Human	Y	0.7953	1.10571
152	Q6P1N0	CC2D1A	Coiled-coil and C2 domain-containing protein 1A	Human	Y	1.16077	0.851527
153	Q6UUV7	CRTC3	CREB-regulated transcription coactivator 3	Human	Y	1.01515	0.886658
154	Q7L7X3	TAOK1	Serine/threonine-protein kinase TAO1	Human	Y	1.32196	0.986169
155	Q86YL5	TDRP	Testis development-related protein	Human	Y	1.19427	1.00625
156	Q8IVS2	MCAT	Malonyl-CoA-acyl carrier protein transacylase, mitochondrial	Human	Y	1.24311	0.846592
157	Q8IWX8	CHERP	Calcium homeostasis endoplasmic reticulum protein	Human	Y	1.50432	1.11403
158	Q8IWZ3	ANKHD1	Ankyrin repeat and KH domain-containing protein 1	Human	Y	1.74273	1.10359
159	Q8N1G4	LRRC47	Leucine-rich repeat-containing protein 47	Human	Y	1.28469	0.947286
160	Q8NEZ5	FBXO22	F-box only protein 22	Human	Y	0.989632	0.724321
161	Q8WU58	FAM222B	Protein FAM222B	Human	Y	0.87115	0.965
162	Q8WUM4	PDCD6IP	Programmed cell death 6-interacting protein	Human	Y	1.13908	0.827351
163	Q8WUR7	C15orf40	UPF0235 protein C15orf40	Human	Y	1.15812	0.856902
164	Q8WWM7-9	ATXN2L	Isoform 9 of Ataxin-2-like protein	Human	Y	1.0615	0.735598
165	Q8WXF1	PSPC1	Paraspeckle component 1	Human	Y	1.24115	0.86467
166	Q92499	DDX1	ATP-dependent RNA helicase DDX1	Human	Y	1.03709	0.854452
167	Q92733	PRCC	Proline-rich protein PRCC	Human	Y	1.26252	0.892004
168	Q92841	DDX17	Probable ATP-dependent RNA helicase DDX17	Human	Y	1.1521	1.07586
169	Q92890	UFD1L	Ubiquitin fusion degradation protein 1 homolog	Human	Y	1.2096	0.989491
170	Q96E11	MRRF	Ribosome-recycling factor, mitochondrial	Human	Y	1.1636	0.808157
171	Q96EP5	DAZAP1	DAZ-associated protein 1	Human	Y	1.12905	1.39493
172	Q96F63	CCDC97	Coiled-coil domain-containing protein 97	Human	Y	1.18294	0.895284
173	Q96IZ0	PAWR	PRKC apoptosis WT1 regulator protein	Human	Y	1.42396	1.06983
174	Q96K17	BTF3L4	Transcription factor BTF3 homolog 4	Human	Y	1.1985	0.876329
175	Q96KG9	SCYL1	N-terminal kinase-like protein	Human	Y	0.716475	0.659227
176	Q96P16	RPRD1A	Regulation of nuclear pre-mRNA domain-containing protein 1A	Human	Y	1.4088	1.19371
177	Q99986	VRK1	Serine/threonine-protein kinase VRK1	Human	Y	1.18227	1.19681
178	Q9BR76	CORO1B	Coronin-1B	Human	Y	1.46061	0.969927
179	Q9BSD7	NTPCR	Cancer-related nucleoside-triphosphatase	Human	Y	1.11005	0.773245
180	Q9BUA3	C11orf84	Uncharacterized protein C11orf84	Human	Y	1.34593	1.03694
181	Q9BUP0	EFHD1	EF-hand domain-containing protein D1	Human	Y	1.23483	0.944771
182	Q9BXP5	SRRT	Serrate RNA effector molecule homolog	Human	Y	1.22244	0.882992
183	Q9BY44	EIF2A	Eukaryotic translation initiation factor 2A	Human	Y	1.8504	0.788736
184	Q9BYJ9	YTHDF1	YTH domain-containing family protein 1	Human	Y	1.22912	0.822956
185	Q9BZZ5	API5	Apoptosis inhibitor 5	Human	Y	0.94378	0.797452
186	Q9C005	DPY30	Protein dpy-30 homolog	Human	Y	1.28495	1.05684
187	Q9H074	PAIP1	Polyadenylate-binding protein-interacting protein 1	Human	Y	0.671368	0.807735
188	Q9H1E3	NUCKS1	Nuclear ubiquitous casein and cyclin-dependent kinase substrate 1	Human	Y	2.98763	1.20529
189	Q9H9H4	VPS37B	Vacuolar protein sorting-associated protein 37B	Human	Y	1.60393	1.09056
190	Q9NQG5	RPRD1B	Regulation of nuclear pre-mRNA domain-containing protein 1B	Human	Y	1.48953	0.985703
191	Q9NQW6	ANLN	Actin-binding protein anillin	Human	Y	1.6758	1.85169
192	Q9NSV4	DIAPH3	Protein diaphanous homolog 3	Human	Y	1.49758	1.16871
193	Q9NTM9	CUTC	Copper homeostasis protein cutC homolog	Human	Y	1.4581	0.806844
194	Q9NVM6	DNAJC17	DnaJ homolog subfamily C member 17	Human	Y	1.31099	1.03341
195	Q9NYL9	TMOD3	Tropomodulin-3	Human	Y	1.25538	0.794695
196	Q9UBI6	GNG12	Guanine nucleotide-binding protein G(I)/G(S)/G(O) subunit gamma-12	Human	Y	1.3524	0.649996
197	Q9UHB6	LIMA1	LIM domain and actin-binding protein 1	Human	Y	1.63578	1.01094
198	Q9UJZ1	STOML2	Stomatin-like protein 2, mitochondrial	Human	Y	1.7972	1.07145
199	Q9UK45	LSM7	U6 snRNA-associated Sm-like protein LSm7	Human	Y	0.9036	1.05589
200	Q9ULV4	CORO1C	Coronin-1C	Human	Y	1.80883	1.11819
201	Q9UM54-6	MYO6	Isoform 6 of Unconventional myosin-VI	Human	Y	1.50626	0.822631
202	Q9UPY8	MAPRE3	Microtubule-associated protein RP/EB family member 3	Human	Y	1.65155	1.0432
203	Q9Y224	C14orf166	UPF0568 protein C14orf166	Human	Y	1.40292	0.973759
204	Q9Y237	PIN4	Peptidyl-prolyl cis-trans isomerase NIMA-interacting 4	Human	Y	1.2389	0.934883
205	Q9Y314	NOSIP	Nitric oxide synthase-interacting protein	Human	Y	1.03741	0.788319
206	Q9Y3B4	SF3B14	Pre-mRNA branch site protein p14	Human	Y	1.18302	1.0693
207	Q9Y3I0	RTCB	tRNA-splicing ligase RtcB homolog	Human	Y	1.39746	1.60442
208	Q9Y450	HBS1L	HBS1-like protein	Human	Y	1.01455	0.780008
209	Q9Y4Z0	LSM4	U6 snRNA-associated Sm-like protein LSm4	Human	Y	1.14847	0.964954
210	Q9Y520	PRRC2C	Protein PRRC2C	Human	Y	0.91855	1.20167
211	Q9Y5L4	TIMM13	Mitochondrial import inner membrane translocase subunit Tim13	Human	Y	1.08488	0.883529
212	Q9Y5X1	SNX9	Sorting nexin-9	Human	Y	1.20286	0.962718
213	Q9Y605	MRFAP1	MORF4 family-associated protein 1	Human	Y	0.685489	1.13262
