# Supplementary material for: Defining the Akt1 interactome and its role in regulating the cell cycle
Source: Sci Rep. 2018 Jan 22;8:1303. doi: 10.1038/s41598-018-19689-0 (PMC5778034; doi:10.1038/s41598-018-19689-0)
Supplement: Supplementary file 6 — Dataset 5 [file 41598_2018_19689_MOESM6_ESM.xlsx]

## Sheet: Sheet1
Functional Classes	No. of Genes	Gene IDs
Proliferation and Survival	96	ACTC1;ACTN4;AKT1;ANLN;ANXA6;API5;BUB3;C1QBP;CALM1;CANX;CC2D1A;CCDC6;CCNB1;CDC37;CDK1;CHERP;CPNE3;CSNK2A1;CTNNA1;CTNND1;CUL5;DAZAP1;DBN1;DCTN2;DDX1;DDX3X;DVL2;EEF1A1;EEF2;EIF4G1;EIF4G2;EPS8;ERH;FLNA;GNB1;GSK3B;GSTK1;HDGF;HS1BP3;HSP90AA1;HSP90AB1;HSPA9;HSPD1;IQGAP1;IRS4;KHDRBS1;KPNB1;KRT8;MAPRE3;MAPT;MARCKSL1;MYH10;MYH9;NAP1L1;NCL;NOTCH2;NPM1;NUCKS1;NUMA1;ORC2;PAWR;PDAP1;PDCD6IP;PHB;PHGDH;PICALM;PR…
Protein Synthesis	38	ACTB;AKT1;APP;CANX;C1QBP;CCT4;DDX1;DDX3X;DDX6;EEF1A1;EEF1B2;EEF2;EIF1;EIF2A;EIF3J;EIF4G1;EIF4H;EIF5;ELAVL1;GRB2;HBS1L;HSP90AA1;MRPL12;NARS;PABPC1;PAIP1;PDIA3;RBM3;RPLP1;RPLP2;RPS28;RPS5;SARNP;SLC25A5;SPTBN1;SPTBN2;VIM;YTHDF1
Metabolism	29	ACACA;AKT1;ATP5A1;ATP5B;CALM1;CPNE3;EIF2A;ELAVL1;ERH;GNB1;GNG12;IQGAP1;IRS4;MCAT;MDM2;NOSIP;NTPCR;NUCKS1;PDIA3;PHGDH;RPLP1;RPLP2;RPS28;RPS5;SLC25A5;STOML2;TKT;TPI1;VCP
Others	89	ANKHD1;ARID1A;BASP1;BTF3;BTF3L4;C11orf84;C14orf166;C15orf40;CALD1;CAPRIN1;CAPZA1;CCDC97;CLNS1A;CORO1B;CORO1C;CRTC3;CUTC;DDX17;DIAPH3;DNAJB1;DNAJC17;DPY30;EFHD1;EIF2D;EPPK1;EWSR1;FAM195B;FAM222B;FAM50A;FBXO22;FLNB;GTF2B;GTF2E1;GTF2E2;HMGB3;HNRNPA1;HNRNPA2B1;HNRNPDL;HNRNPH1;HNRNPH3;HNRNPM;HNRNPU;KPNA2;LIMA1;LRCH2;LRRC47;LSM12;LSM4;LSM7;MARCKS;MATR3;MRFAP1;MRRF;MYL6;MYO1D;MYO6;NACA;NFIA;PAIP1;PFN1;P…
